# Supplementary material for: A rapid and robust translational model for testicular aging research
Source: Histochem Cell Biol. 2026 May 22;164(1):38. doi: 10.1007/s00418-026-02489-3 (PMC13197275; doi:10.1007/s00418-026-02489-3)
Supplement: Supplementary file 1 — Proteomic information: Table with all differentially abundant proteins 10 days after treatment of cells with bleomycin. Supplementary file1 (XLSX 248 KB) [file 418_2026_2489_MOESM1_ESM.xlsx]

## Sheet: iMKTPCs_VolcanoStatistics
Significant	(-)LOG(P-value)	log2FoldChange	Uniprot Accession		Gene Names	Substitute GenemNames	Unchar. Proteins	pvalue	Regulation
+	3.82004	-5.54185	tr|F6VUA7|F6VUA7_CALJA		PDGFRA	PDGFRA		0.000151342	Down in BLEO
+	1.06117	-4.41724	tr|F6W7H3|F6W7H3_CALJA		HSPA6	HSPA6		0.0868611	Down in BLEO
+	2.94667	-4.08776	tr|F7HD57|F7HD57_CALJA		HMGB2	HMGB2		0.00113066	Down in BLEO		On this sheet: Standard Perseus Volcano Analysis showing all 713 significant hits
+	4.01432	-2.97222	tr|U3B1Q3|U3B1Q3_CALJA;tr|A0A5F4VZ59|A0A5F4VZ59_CALJA		HN1	HN1		9.67571e-05	Down in BLEO		Below: rest of all quantified proteins (non significant) are shown
+	3.57152	-2.5865	tr|F7HZN0|F7HZN0_CALJA;tr|A0A2R8MQC4|A0A2R8MQC4_CALJA		RPL22L1	RPL22L1		0.000268215	Down in BLEO
+	2.13336	-2.53265	tr|F7HW62|F7HW62_CALJA;tr|F7I7Z3|F7I7Z3_CALJA;tr|F6UJP1|F6UJP1_CALJA;tr|F7I7V8|F7I7V8_CALJA;tr|F7I340|F7I340_CALJA		APLP2	APLP2		0.00735601	Down in BLEO
+	2.30366	-2.51526	tr|A0A5F4VXV8|A0A5F4VXV8_CALJA;tr|U3DDH2|U3DDH2_CALJA		CEMIP	CEMIP		0.00496976	Down in BLEO
+	4.76545	-2.50925	tr|F7GPR6|F7GPR6_CALJA;tr|A0A2R8PDH0|A0A2R8PDH0_CALJA;tr|U3FNL2|U3FNL2_CALJA		DUT	DUT		1.71612e-05	Down in BLEO
+	1.09127	-2.46852	tr|U3CGE9|U3CGE9_CALJA;tr|A0A2R8N085|A0A2R8N085_CALJA;tr|A0A5F4WCE3|A0A5F4WCE3_CALJA		BLVRB	BLVRB		0.0810449	Down in BLEO
+	2.96676	-2.37611	tr|A0A2R8MRE4|A0A2R8MRE4_CALJA;tr|A0A5K1VKE9|A0A5K1VKE9_CALJA;tr|F7BBB2|F7BBB2_CALJA		THBS2	THBS2		0.00107955	Down in BLEO
+	2.33235	-2.31867	tr|U3CWY2|U3CWY2_CALJA		PCNA	PCNA		0.0046521	Down in BLEO
+	2.4612	-2.26117	tr|F7DRQ0|F7DRQ0_CALJA		PSMB7	PSMB7		0.0034578	Down in BLEO
+	2.21241	-2.24878	tr|U3BIV6|U3BIV6_CALJA;tr|F7IBQ3|F7IBQ3_CALJA;tr|F7I9H4|F7I9H4_CALJA		TBC1D15	TBC1D15		0.00613177	Down in BLEO
+	1.93059	-2.21144	tr|F7I0E3|F7I0E3_CALJA		RAB3D	RAB3D		0.0117331	Down in BLEO
+	2.51353	-2.18815	tr|F7I1M9|F7I1M9_CALJA		TMEM59	TMEM59		0.00306525	Down in BLEO
+	2.61079	-2.11906	tr|F7HVJ1|F7HVJ1_CALJA		APOB	APOB		0.00245026	Down in BLEO
+	4.4081	-2.11354	tr|A0A5F4W281|A0A5F4W281_CALJA;tr|F7INU5|F7INU5_CALJA;tr|F7EWV7|F7EWV7_CALJA		EPS8	EPS8		3.90753e-05	Down in BLEO
+	4.64772	-2.09612	tr|F7DD39|F7DD39_CALJA;tr|F7CUW2|F7CUW2_CALJA		CALB2	CALB2		2.2505e-05	Down in BLEO
+	2.25166	-2.07467	tr|F7IJG0|F7IJG0_CALJA;tr|A0A2R8P2N9|A0A2R8P2N9_CALJA		SNRPA1	SNRPA1		0.00560198	Down in BLEO
+	4.36819	-2.0716	tr|U3DF36|U3DF36_CALJA;tr|F7EDZ9|F7EDZ9_CALJA;tr|A0A5F4WIY6|A0A5F4WIY6_CALJA;tr|F7I6I4|F7I6I4_CALJA		STMN1	STMN1		4.28366e-05	Down in BLEO
+	2.51932	-2.03623	tr|F7H008|F7H008_CALJA;tr|F7GZZ1|F7GZZ1_CALJA;tr|U3E6R7|U3E6R7_CALJA;tr|U3CH38|U3CH38_CALJA;tr|A0A2R8MX44|A0A2R8MX44_CALJA;tr|A0A2R8MI49|A0A2R8MI49_CALJA;tr|F7GZY2|F7GZY2_CALJA		RBPJ	RBPJ		0.00302466	Down in BLEO
+	2.51583	-2.01386	tr|F7HLR6|F7HLR6_CALJA		PLPP3	PLPP3		0.00304908	Down in BLEO
+	1.74735	-2.01317	tr|U3C0S2|U3C0S2_CALJA;tr|F6QHC3|F6QHC3_CALJA;tr|F6QTB7|F6QTB7_CALJA;tr|A0A5F4W565|A0A5F4W565_CALJA		SAE1	SAE1		0.0178917	Down in BLEO
+	1.87495	-1.99101	tr|F6WCJ1|F6WCJ1_CALJA;tr|F7H8X4|F7H8X4_CALJA		ZNF185	ZNF185		0.0133369	Down in BLEO
+	1.91164	-1.97928	tr|F6SGT3|F6SGT3_CALJA;tr|F7I4X1|F7I4X1_CALJA		YTHDF2	YTHDF2		0.0122562	Down in BLEO
+	1.76779	-1.94908	tr|A0A5F4WHZ3|A0A5F4WHZ3_CALJA;tr|F6YDH9|F6YDH9_CALJA;tr|A0A5K1UEG1|A0A5K1UEG1_CALJA;tr|A0A5F4WAT4|A0A5F4WAT4_CALJA		ACSL4	ACSL4		0.0170691	Down in BLEO
+	1.28243	-1.92169	tr|F7CBE6|F7CBE6_CALJA;tr|A0A5F4WAF1|A0A5F4WAF1_CALJA;tr|F6XRP2|F6XRP2_CALJA;tr|F6XRZ8|F6XRZ8_CALJA		EGFR	EGFR		0.052188	Down in BLEO
+	1.23427	-1.90694	tr|A0A2R8MSS6|A0A2R8MSS6_CALJA;tr|B0VXF6|B0VXF6_CALJA;tr|A0A2R8PF70|A0A2R8PF70_CALJA;tr|F7GWA8|F7GWA8_CALJA;tr|A0A2R8N8Z9|A0A2R8N8Z9_CALJA;tr|A0A2R8MFN4|A0A2R8MFN4_CALJA;tr|F7IHV9|F7IHV9_CALJA		B0VXF6	B0VXF6		0.0583077	Down in BLEO
+	2.9146	-1.90169	tr|A0A2R8P1W5|A0A2R8P1W5_CALJA;tr|F7A1D6|F7A1D6_CALJA;tr|A0A2R8P805|A0A2R8P805_CALJA;tr|A0A2R8MP19|A0A2R8MP19_CALJA;tr|F7A0U4|F7A0U4_CALJA		DNM1	DNM1		0.00121732	Down in BLEO
+	2.32818	-1.83476	tr|U3F5Z7|U3F5Z7_CALJA;tr|F6XCP7|F6XCP7_CALJA		S100A4	S100A4		0.00469694	Down in BLEO
+	1.72868	-1.78427	tr|F7HYG4|F7HYG4_CALJA;tr|F7HYF6|F7HYF6_CALJA;tr|A0A5F4WCQ6|A0A5F4WCQ6_CALJA;tr|A0A2R8P9L1|A0A2R8P9L1_CALJA;tr|A0A5F4WE17|A0A5F4WE17_CALJA		F7HYF6	F7HYF6		0.0186776	Down in BLEO
+	1.57352	-1.78043	tr|F6UXA1|F6UXA1_CALJA;tr|A0A2R8P7F9|A0A2R8P7F9_CALJA		CERCAM	CERCAM		0.0266983	Down in BLEO
+	2.88508	-1.73298	tr|F7IE22|F7IE22_CALJA;tr|F7IFS4|F7IFS4_CALJA;tr|F7GY92|F7GY92_CALJA		F7IFS4	F7IFS4		0.00130294	Down in BLEO
+	3.71415	-1.69722	tr|A0A5K1UG70|A0A5K1UG70_CALJA		IGFBP3	IGFBP3		0.000193128	Down in BLEO
+	1.00843	-1.68627	tr|A0A2R8N588|A0A2R8N588_CALJA;tr|F7I8Y6|F7I8Y6_CALJA;tr|U3BMU1|U3BMU1_CALJA;tr|F7I8Y2|F7I8Y2_CALJA;tr|A0A2R8MLS5|A0A2R8MLS5_CALJA		F7I8Y6	F7I8Y6		0.0980772	Down in BLEO
+	1.00936	-1.68056	tr|F6ZJQ8|F6ZJQ8_CALJA;tr|A0A2R8MAP9|A0A2R8MAP9_CALJA		A0A2R8MAP9	MBLAC2		0.097867	Down in BLEO
+	2.51578	-1.67115	tr|A0A2R8MMC4|A0A2R8MMC4_CALJA;tr|F6ZQQ5|F6ZQQ5_CALJA;tr|F6Z930|F6Z930_CALJA;tr|F6ZRN4|F6ZRN4_CALJA		TGFBR2	TGFBR2		0.00304945	Down in BLEO
+	1.61289	-1.6662	tr|A0A2R8MU30|A0A2R8MU30_CALJA;tr|F7IL13|F7IL13_CALJA;tr|F7IL16|F7IL16_CALJA;tr|A0A2R8MA11|A0A2R8MA11_CALJA;tr|A0A5F4WH68|A0A5F4WH68_CALJA;tr|A0A2R8NCZ4|A0A2R8NCZ4_CALJA;tr|A0A2R8MYH7|A0A2R8MYH7_CALJA;tr|A0A2R8PKK3|A0A2R8PKK3_CALJA;tr|A0A2R8PJY4|A0A2R8PJY4_CALJA		FTO	FTO		0.0243842	Down in BLEO
+	2.73456	-1.66333	tr|F7AZQ2|F7AZQ2_CALJA;tr|U3DLY1|U3DLY1_CALJA;tr|F6Y8M9|F6Y8M9_CALJA;tr|A0A5F4VVQ2|A0A5F4VVQ2_CALJA		DDR2	DDR2		0.00184262	Down in BLEO
+	1.68527	-1.65312	tr|A0A2R8N1J4|A0A2R8N1J4_CALJA		FLYWCH2	FLYWCH2		0.0206411	Down in BLEO
+	3.62559	-1.62643	tr|A0A2R8MBZ9|A0A2R8MBZ9_CALJA		CGNL1	CGNL1		0.000236817	Down in BLEO
+	1.4202	-1.62348	tr|F6Y7S9|F6Y7S9_CALJA;tr|A0A5F4W981|A0A5F4W981_CALJA		MTX1	MTX1		0.0380018	Down in BLEO
+	2.94553	-1.61019	tr|F7ISP5|F7ISP5_CALJA		NES	NES		0.00113362	Down in BLEO
+	2.27266	-1.51352	tr|F7I990|F7I990_CALJA		GNG5	GNG5		0.00533757	Down in BLEO
+	1.85259	-1.50862	tr|F6SLC1|F6SLC1_CALJA;tr|F6RFV7|F6RFV7_CALJA;tr|F6QVB4|F6QVB4_CALJA;tr|A0A2R8MQ49|A0A2R8MQ49_CALJA;tr|A0A5K1TXY9|A0A5K1TXY9_CALJA;tr|A0A2R8MGW1|A0A2R8MGW1_CALJA		SGCE	SGCE		0.0140413	Down in BLEO
+	1.39469	-1.488	tr|U3BBD1|U3BBD1_CALJA;tr|F6QQI2|F6QQI2_CALJA		PLCB3	PLCB3		0.0403002	Down in BLEO
+	3.5738	-1.48242	tr|F6YKA0|F6YKA0_CALJA;tr|F6YKP5|F6YKP5_CALJA;tr|A0A2R8MXR2|A0A2R8MXR2_CALJA;tr|F7A427|F7A427_CALJA;tr|A0A2R8MDF4|A0A2R8MDF4_CALJA		ASPH	ASPH		0.000266811	Down in BLEO
+	1.33718	-1.48124	tr|F6URD8|F6URD8_CALJA		CCDC124	CCDC124		0.0460069	Down in BLEO
+	2.16932	-1.46311	tr|U3DEM8|U3DEM8_CALJA;tr|F7DM30|F7DM30_CALJA		SLC38A2	SLC38A2		0.00677137	Down in BLEO
+	1.71256	-1.46289	tr|F6YZF0|F6YZF0_CALJA;tr|A0A2R8MLF1|A0A2R8MLF1_CALJA		AXL	AXL		0.0193837	Down in BLEO
+	1.02271	-1.45522	tr|F6RB69|F6RB69_CALJA;tr|U3E8Q5|U3E8Q5_CALJA		SERINC1	SERINC1		0.0949041	Down in BLEO
+	1.47523	-1.45031	tr|F7ICR4|F7ICR4_CALJA;tr|A0A5F4WBJ8|A0A5F4WBJ8_CALJA		LSM3	LSM3		0.0334792	Down in BLEO
+	1.57422	-1.44903	tr|U3ETA2|U3ETA2_CALJA;tr|A0A2R8PM16|A0A2R8PM16_CALJA;tr|U3D9H9|U3D9H9_CALJA;tr|A0A2R8M690|A0A2R8M690_CALJA;tr|A0A2R8NE00|A0A2R8NE00_CALJA;tr|A0A2R8M9N9|A0A2R8M9N9_CALJA		BCAT1	BCAT1		0.0266551	Down in BLEO
+	2.07388	-1.42081	tr|F7G835|F7G835_CALJA;tr|F7G831|F7G831_CALJA;tr|A0A5F4WF52|A0A5F4WF52_CALJA		F7G831	F7G831		0.00843577	Down in BLEO
+	2.25729	-1.40715	tr|F7IBX9|F7IBX9_CALJA		HTRA1	HTRA1		0.00552977	Down in BLEO
+	1.43214	-1.39455	tr|F7IKW7|F7IKW7_CALJA;tr|F7DM56|F7DM56_CALJA;tr|F7GX20|F7GX20_CALJA;tr|U3CRF8|U3CRF8_CALJA		PABPN1	PABPN1		0.0369707	Down in BLEO
+	3.33275	-1.39262	tr|U3DA24|U3DA24_CALJA;tr|F7IPA0|F7IPA0_CALJA		ALDH1A3	ALDH1A3		0.000464783	Down in BLEO
+	1.66146	-1.39126	tr|A0A2R8MK30|A0A2R8MK30_CALJA;tr|F6T8P6|F6T8P6_CALJA;tr|A0A5F4VSQ0|A0A5F4VSQ0_CALJA		NID1	NID1		0.0218044	Down in BLEO
+	1.89992	-1.37959	tr|A0A2R8N8C3|A0A2R8N8C3_CALJA;tr|U3DCF6|U3DCF6_CALJA		SMC3	SMC3		0.0125914	Down in BLEO
+	2.62767	-1.37014	tr|F7EZK9|F7EZK9_CALJA;tr|U3CSD0|U3CSD0_CALJA;tr|F7DSX6|F7DSX6_CALJA		NUP214	NUP214		0.00235686	Down in BLEO
+	1.06116	-1.36837	tr|F6R4M4|F6R4M4_CALJA;tr|A0A5F4WAF4|A0A5F4WAF4_CALJA;tr|A0A5F4W2A3|A0A5F4W2A3_CALJA		MCM4	MCM4		0.0868631	Down in BLEO
+	1.89304	-1.36664	tr|U3CVR0|U3CVR0_CALJA;tr|F7INF6|F7INF6_CALJA		FAM126A	FAM126A		0.0127925	Down in BLEO
+	3.80303	-1.36071	tr|F7I5C2|F7I5C2_CALJA;tr|A0A5F4VUL3|A0A5F4VUL3_CALJA		SERPINE1	SERPINE1		0.000157386	Down in BLEO
+	1.05322	-1.35625	tr|A0A5F4W4N5|A0A5F4W4N5_CALJA;tr|U3DYG7|U3DYG7_CALJA		CD9	CD9		0.0884669	Down in BLEO
+	1.94675	-1.34962	tr|U3FBV0|U3FBV0_CALJA;tr|A0A5F4W5E5|A0A5F4W5E5_CALJA;tr|A0A2R8PCI1|A0A2R8PCI1_CALJA;tr|A0A2R8ME96|A0A2R8ME96_CALJA;tr|A0A2R8M6R5|A0A2R8M6R5_CALJA;tr|A0A2R8M5S7|A0A2R8M5S7_CALJA;tr|A0A2R8MGV0|A0A2R8MGV0_CALJA;tr|U3EM85|U3EM85_CALJA;tr|F6SAX0|F6SAX0_CALJA;tr|A0A2R8MYN0|A0A2R8MYN0_CALJA		PCDHGC3	PCDHGC3		0.0113045	Down in BLEO
+	3.57595	-1.34822	tr|A0A2R8MNC6|A0A2R8MNC6_CALJA;tr|A0A5F4W9Z9|A0A5F4W9Z9_CALJA		CCN2	CCN2		0.000265494	Down in BLEO
+	0.938102	-1.34805	tr|F7EKR1|F7EKR1_CALJA		LRP10	LRP10		0.115318	Down in BLEO
+	3.7298	-1.33949	tr|F7E059|F7E059_CALJA;tr|U3DQG4|U3DQG4_CALJA		NUP133	NUP133		0.000186294	Down in BLEO
+	2.04394	-1.31855	tr|F7IIX8|F7IIX8_CALJA;tr|U3F3X8|U3F3X8_CALJA		RCC2	RCC2		0.0090378	Down in BLEO
+	3.34867	-1.3184	tr|F6PIC8|F6PIC8_CALJA;tr|U3CUP5|U3CUP5_CALJA;tr|A0A2R8MTP0|A0A2R8MTP0_CALJA;tr|A0A5F4VQH5|A0A5F4VQH5_CALJA		SLC1A5	SLC1A5		0.000448059	Down in BLEO
+	2.70209	-1.31773	tr|A0A5K1UN95|A0A5K1UN95_CALJA		JAK1	JAK1		0.0019857	Down in BLEO
+	1.4218	-1.28886	tr|F7I120|F7I120_CALJA		SUPT16H	SUPT16H		0.0378616	Down in BLEO
+	1.248	-1.2835	tr|F6U0M8|F6U0M8_CALJA		GOLGA5	GOLGA5		0.056494	Down in BLEO
+	1.91787	-1.28039	tr|F7E372|F7E372_CALJA;tr|U3F401|U3F401_CALJA		SMURF2	SMURF2		0.0120817	Down in BLEO
+	1.3923	-1.28016	tr|F7FHA6|F7FHA6_CALJA;tr|F7FH75|F7FH75_CALJA		RFTN1	RFTN1		0.0405231	Down in BLEO
+	1.00619	-1.27116	tr|F7CCM0|F7CCM0_CALJA;tr|F7IGC1|F7IGC1_CALJA;tr|F7IIP5|F7IIP5_CALJA;tr|F7GCV0|F7GCV0_CALJA		RPS6KB2	RPS6KB2		0.0985851	Down in BLEO
+	3.47367	-1.24079	tr|A0A5F4W0Z2|A0A5F4W0Z2_CALJA;tr|U3EEU6|U3EEU6_CALJA;tr|F7I4U5|F7I4U5_CALJA;tr|U3DUR7|U3DUR7_CALJA;tr|F6QNX3|F6QNX3_CALJA;tr|A0A2R8M9S5|A0A2R8M9S5_CALJA;tr|F6UJY7|F6UJY7_CALJA;tr|A0A2R8N9Y9|A0A2R8N9Y9_CALJA		LOC100414342	LOC100414342		0.000335989	Down in BLEO
+	1.16122	-1.22118	tr|A0A5F4WFD5|A0A5F4WFD5_CALJA;tr|F7HLD8|F7HLD8_CALJA;tr|F7C9Y6|F7C9Y6_CALJA;tr|U3F933|U3F933_CALJA;tr|A0A5F4W0M1|A0A5F4W0M1_CALJA		USP7	USP7		0.0689889	Down in BLEO
+	2.11589	-1.21441	tr|A0A5F4W2Z7|A0A5F4W2Z7_CALJA;tr|U3ESL0|U3ESL0_CALJA;tr|F7ICS4|F7ICS4_CALJA		CDH11	CDH11		0.00765789	Down in BLEO
+	1.29702	-1.21021	tr|A0A5F4WCT0|A0A5F4WCT0_CALJA;tr|F7HEI5|F7HEI5_CALJA		SLC7A5	SLC7A5		0.0504635	Down in BLEO
+	2.56976	-1.19542	tr|F7H0M8|F7H0M8_CALJA;tr|A0A5F4VXZ8|A0A5F4VXZ8_CALJA		GATAD2B	GATAD2B		0.00269304	Down in BLEO
+	1.28517	-1.19188	tr|F7ED44|F7ED44_CALJA;tr|A0A5F4W9D3|A0A5F4W9D3_CALJA;tr|F7ECL4|F7ECL4_CALJA;tr|F7DYY6|F7DYY6_CALJA;tr|F7ED35|F7ED35_CALJA		VCAN	VCAN		0.0518593	Down in BLEO
+	1.08701	-1.18949	tr|F7A3F2|F7A3F2_CALJA;tr|F6UM20|F6UM20_CALJA;tr|F6T2S4|F6T2S4_CALJA		PRPF40A	PRPF40A		0.081844	Down in BLEO
+	0.982985	-1.18246	tr|U3F992|U3F992_CALJA		ARFGEF2	ARFGEF2		0.103996	Down in BLEO
+	2.22007	-1.1784	tr|F7IJJ8|F7IJJ8_CALJA;tr|F7IEV3|F7IEV3_CALJA;tr|F7HYH3|F7HYH3_CALJA;tr|F7HYH8|F7HYH8_CALJA;tr|F7IH68|F7IH68_CALJA		PAM	PAM		0.00602458	Down in BLEO
+	1.67845	-1.17823	tr|A0A2R8N817|A0A2R8N817_CALJA		NOTCH2	NOTCH2		0.0209678	Down in BLEO
+	1.88047	-1.17697	tr|A0A2R8NC86|A0A2R8NC86_CALJA;tr|F7II06|F7II06_CALJA;tr|H9KXS5|H9KXS5_CALJA;tr|H9KXX6|H9KXX6_CALJA		HMGN1	HMGN1		0.0131684	Down in BLEO
+	2.49888	-1.16536	tr|A0A2R8MWW1|A0A2R8MWW1_CALJA;tr|A0A2R8MUG3|A0A2R8MUG3_CALJA;tr|A0A5F4WAD9|A0A5F4WAD9_CALJA;tr|A0A2R8PMY1|A0A2R8PMY1_CALJA		A0A2R8MUG3	KPNA6		0.00317041	Down in BLEO
+	1.46998	-1.16331	tr|F7I660|F7I660_CALJA		TMCO1	TMCO1		0.0338861	Down in BLEO
+	4.23193	-1.16139	tr|U3CVC5|U3CVC5_CALJA		LRP1	LRP1		5.86233e-05	Down in BLEO
+	2.65362	-1.15775	tr|U3C3X3|U3C3X3_CALJA		VAC14	VAC14		0.00222012	Down in BLEO
+	1.10026	-1.12853	tr|A0A5F4WF33|A0A5F4WF33_CALJA;tr|F7IGG5|F7IGG5_CALJA		GSDME	GSDME		0.0793844	Down in BLEO
+	1.16573	-1.12702	tr|F6ZB32|F6ZB32_CALJA;tr|F6YAH8|F6YAH8_CALJA;tr|A0A5K1UEI7|A0A5K1UEI7_CALJA;tr|A0A5K1V5E6|A0A5K1V5E6_CALJA;tr|F6ZBH9|F6ZBH9_CALJA		MARK2	MARK2		0.068277	Down in BLEO
+	0.959877	-1.12488	tr|F7HIL2|F7HIL2_CALJA;tr|A0A5F4WGX6|A0A5F4WGX6_CALJA		VPS4A	VPS4A		0.109679	Down in BLEO
+	1.20317	-1.12484	tr|F7HD21|F7HD21_CALJA		F7HD21	F7HD21		0.0626374	Down in BLEO
+	1.5178	-1.11792	tr|F7HXH3|F7HXH3_CALJA		SMU1	SMU1		0.0303532	Down in BLEO
+	4.00739	-1.06881	tr|F7HXF0|F7HXF0_CALJA;tr|F7HV21|F7HV21_CALJA;tr|A0A5F4WGT4|A0A5F4WGT4_CALJA		GLG1	GLG1		9.83138e-05	Down in BLEO
+	3.85072	-1.06797	tr|A0A5F4WMH7|A0A5F4WMH7_CALJA;tr|F6YK92|F6YK92_CALJA;tr|A0A5F4VR00|A0A5F4VR00_CALJA;tr|A0A5F4W2Z1|A0A5F4W2Z1_CALJA;tr|F6YKK7|F6YKK7_CALJA		RBP4	RBP4		0.000141021	Down in BLEO
+	1.71676	-1.06794	tr|A0A5K1V367|A0A5K1V367_CALJA;tr|U3CJJ6|U3CJJ6_CALJA;tr|A0A2R8M4M0|A0A2R8M4M0_CALJA;tr|F6RNW4|F6RNW4_CALJA;tr|F6YGV9|F6YGV9_CALJA		ACP1	ACP1		0.0191971	Down in BLEO
+	0.979277	-1.06054	tr|A0A5K1VQ35|A0A5K1VQ35_CALJA;tr|U3F6J3|U3F6J3_CALJA		PDGFRB	PDGFRB		0.104887	Down in BLEO
+	1.56316	-1.05904	tr|F6U6L9|F6U6L9_CALJA		HMOX1	HMOX1		0.0273428	Down in BLEO
+	3.0903	-1.04881	tr|A0A5F4WCI6|A0A5F4WCI6_CALJA		VASN	VASN		0.000812261	Down in BLEO
+	1.53787	-1.04149	tr|A0A2R8MZI9|A0A2R8MZI9_CALJA;tr|F7DSV6|F7DSV6_CALJA;tr|F7DCM3|F7DCM3_CALJA;tr|A0A2R8MV15|A0A2R8MV15_CALJA		ANTXR2	ANTXR2		0.0289824	Down in BLEO
+	3.00994	-1.03568	tr|U3CM30|U3CM30_CALJA;tr|F7FWZ8|F7FWZ8_CALJA;tr|A0A5F4VSS1|A0A5F4VSS1_CALJA;tr|A0A2R8PKE5|A0A2R8PKE5_CALJA;tr|A0A2R8M2N2|A0A2R8M2N2_CALJA		HIST1H2BF	HIST1H2BF		0.000977368	Down in BLEO
+	2.75214	-1.034	tr|U3EWW9|U3EWW9_CALJA;tr|F7BS66|F7BS66_CALJA;tr|A0A2R8M5J0|A0A2R8M5J0_CALJA		SDCBP	SDCBP		0.00176954	Down in BLEO
+	2.28365	-1.02734	tr|F7I1R4|F7I1R4_CALJA		CCN1	CCN1		0.00520418	Down in BLEO
+	2.53444	-1.02367	tr|U3DDZ5|U3DDZ5_CALJA;tr|U3EFG5|U3EFG5_CALJA;tr|F7HZ59|F7HZ59_CALJA;tr|F7FDC4|F7FDC4_CALJA;tr|F7HVD8|F7HVD8_CALJA;tr|F6ZXB5|F6ZXB5_CALJA;tr|A0A5K1UK61|A0A5K1UK61_CALJA;tr|F7BG93|F7BG93_CALJA		APP	APP		0.00292117	Down in BLEO
+	2.02102	-1.01697	tr|F7GX74|F7GX74_CALJA;tr|F7GS39|F7GS39_CALJA;tr|A0A2R8P2K7|A0A2R8P2K7_CALJA;tr|F7FL37|F7FL37_CALJA;tr|A0A2R8MBJ2|A0A2R8MBJ2_CALJA;tr|A0A2R8MV04|A0A2R8MV04_CALJA		NPM1	NPM1		0.00952755	Down in BLEO
+	1.09355	-1.01605	tr|A0A2R8M4I3|A0A2R8M4I3_CALJA;tr|F6XR88|F6XR88_CALJA		SCPEP1	SCPEP1		0.0806216	Down in BLEO
+	1.14617	-1.01405	tr|F7HYX9|F7HYX9_CALJA;tr|U3DL78|U3DL78_CALJA;tr|A0A2R8PBK4|A0A2R8PBK4_CALJA		EIF3M	EIF3M		0.0714222	Down in BLEO
+	1.058	-1.00958	tr|F6YVA2|F6YVA2_CALJA		F6YVA2	F6YVA2		0.0874977	Down in BLEO
+	1.14734	-0.996873	tr|A0A5K1UVG9|A0A5K1UVG9_CALJA;tr|A0A2R8PDJ9|A0A2R8PDJ9_CALJA		YIPF3	YIPF3		0.0712296	Down in BLEO
+	1.40218	-0.969791	tr|F7DZ63|F7DZ63_CALJA		SERINC3	SERINC3		0.0396116	Down in BLEO
+	0.999655	-0.968435	tr|F7I606|F7I606_CALJA		TTC9C	TTC9C		0.10008	Down in BLEO
+	1.19201	-0.962119	tr|F6Q7Q3|F6Q7Q3_CALJA;tr|A0A5F4WG47|A0A5F4WG47_CALJA;tr|A0A5F4WFR3|A0A5F4WFR3_CALJA		ENG	ENG		0.0642675	Down in BLEO
+	3.98786	-0.953948	tr|F6YH42|F6YH42_CALJA;tr|U3FKL3|U3FKL3_CALJA;tr|A0A2R8MWF6|A0A2R8MWF6_CALJA		MTHFD1	MTHFD1		0.000102834	Down in BLEO
+	1.63761	-0.947582	tr|U3DDE9|U3DDE9_CALJA;tr|A0A2R8PC84|A0A2R8PC84_CALJA;tr|A0A2R8NAL9|A0A2R8NAL9_CALJA		NUDT5	NUDT5		0.0230348	Down in BLEO
+	1.93659	-0.933519	tr|A0A2R8MLG1|A0A2R8MLG1_CALJA;tr|F6UDB5|F6UDB5_CALJA;tr|A0A5F4VR04|A0A5F4VR04_CALJA;tr|A0A5F4W2L0|A0A5F4W2L0_CALJA		RB1	RB1		0.011572	Down in BLEO
+	3.99459	-0.920845	tr|A0A2R8MQN3|A0A2R8MQN3_CALJA		SPARC	SPARC		0.000101253	Down in BLEO
+	1.05984	-0.908561	tr|U3F887|U3F887_CALJA;tr|F7I728|F7I728_CALJA;tr|U3D965|U3D965_CALJA;tr|U3CXX6|U3CXX6_CALJA		RHOT1	RHOT1		0.087129	Down in BLEO
+	3.54813	-0.889234	tr|U3DVF2|U3DVF2_CALJA;tr|A0A2R8PGU5|A0A2R8PGU5_CALJA;tr|F6YJM1|F6YJM1_CALJA		PHGDH	PHGDH		0.000283055	Down in BLEO
+	1.5587	-0.878009	tr|F7GJW7|F7GJW7_CALJA		EXOC3	EXOC3		0.0276248	Down in BLEO
+	4.06826	-0.873384	tr|F6QQU4|F6QQU4_CALJA		SF3A1	SF3A1		8.54563e-05	Down in BLEO
+	1.95078	-0.866865	tr|F7AH52|F7AH52_CALJA;tr|A0A5F4WFY0|A0A5F4WFY0_CALJA		METAP1	METAP1		0.0112002	Down in BLEO
+	3.04709	-0.865601	tr|A0A2R8MRJ0|A0A2R8MRJ0_CALJA;tr|F7I7B7|F7I7B7_CALJA		CAD	CAD		0.000897244	Down in BLEO
+	1.18624	-0.844612	tr|U3EE92|U3EE92_CALJA;tr|A0A5F4VWM1|A0A5F4VWM1_CALJA		IFI35	IFI35		0.0651274	Down in BLEO
+	2.02817	-0.84177	tr|A0A2R8PEZ4|A0A2R8PEZ4_CALJA;tr|U3F4T4|U3F4T4_CALJA;tr|A0A2R8MZU8|A0A2R8MZU8_CALJA		MXRA8	MXRA8		0.00937202	Down in BLEO
+	1.28644	-0.840134	tr|A0A2R8MZ10|A0A2R8MZ10_CALJA;tr|F7C2B3|F7C2B3_CALJA		SHC1	SHC1		0.0517077	Down in BLEO
+	2.69176	-0.837876	tr|F6UBE6|F6UBE6_CALJA;tr|F6XEH4|F6XEH4_CALJA;tr|F7GZS3|F7GZS3_CALJA;tr|A0A2R8P7K9|A0A2R8P7K9_CALJA;sp|B0CM99|HMGB1_CALJA		HMGB1	HMGB1		0.00203349	Down in BLEO
+	3.54803	-0.837554	tr|A0A2R8MM62|A0A2R8MM62_CALJA		SPTLC1	SPTLC1		0.000283122	Down in BLEO
+	1.31945	-0.834535	tr|F6T1W1|F6T1W1_CALJA;tr|F7G7S9|F7G7S9_CALJA		SQSTM1	SQSTM1		0.0479233	Down in BLEO
+	1.39078	-0.830284	tr|F7GZK8|F7GZK8_CALJA;tr|A0A5K1VQY4|A0A5K1VQY4_CALJA		PAK1	PAK1		0.0406648	Down in BLEO
+	1.78421	-0.823693	tr|A0A2R8MZ89|A0A2R8MZ89_CALJA		CRIM1	CRIM1		0.0164357	Down in BLEO
+	2.42424	-0.823277	tr|U3E7P5|U3E7P5_CALJA;tr|F7DE21|F7DE21_CALJA;tr|U3F8Z2|U3F8Z2_CALJA;tr|F7DGV5|F7DGV5_CALJA;tr|A0A5F4W8H7|A0A5F4W8H7_CALJA;tr|A0A5F4WIF1|A0A5F4WIF1_CALJA		SNRPB	SNRPB		0.00376495	Down in BLEO
+	1.67747	-0.821564	tr|F7HV98|F7HV98_CALJA		GABARAPL2	GABARAPL2		0.0210153	Down in BLEO
+	2.28333	-0.813602	tr|U3BIW7|U3BIW7_CALJA		IMPDH2	IMPDH2		0.00520803	Down in BLEO
+	3.02833	-0.803806	tr|F7GWN2|F7GWN2_CALJA		SEMA3C	SEMA3C		0.000936854	Down in BLEO
+	3.3279	-0.794713	tr|F7AQE6|F7AQE6_CALJA;tr|U3FH48|U3FH48_CALJA		ADAM9	ADAM9		0.00047	Down in BLEO
+	4.20178	-0.790622	tr|F7ID06|F7ID06_CALJA;tr|F7ID24|F7ID24_CALJA;tr|A0A2R8MVN6|A0A2R8MVN6_CALJA;tr|A0A2R8MRU7|A0A2R8MRU7_CALJA;tr|A0A2R8PJF0|A0A2R8PJF0_CALJA;tr|F7IMJ7|F7IMJ7_CALJA		NCAM1	NCAM1		6.28372e-05	Down in BLEO
+	5.56569	-0.783758	tr|U3EXA4|U3EXA4_CALJA;tr|F6QMD2|F6QMD2_CALJA;tr|F6QBY8|F6QBY8_CALJA		PA2G4	PA2G4		2.71839e-06	Down in BLEO
+	1.17782	-0.78318	tr|A0A2R8MBU2|A0A2R8MBU2_CALJA;tr|F6VGW5|F6VGW5_CALJA		LOC103794477	LOC103794477		0.066402	Down in BLEO
+	1.92047	-0.777764	tr|F7CGR6|F7CGR6_CALJA;tr|A0A2R8PNA1|A0A2R8PNA1_CALJA;tr|F7CGW1|F7CGW1_CALJA		GOLIM4	GOLIM4		0.0120098	Down in BLEO
+	2.94081	-0.77681	tr|F6Z0T6|F6Z0T6_CALJA;tr|A0A2R8MN00|A0A2R8MN00_CALJA;tr|A0A2R8M251|A0A2R8M251_CALJA		RPL9	RPL9		0.00114602	Down in BLEO
+	2.62736	-0.77618	tr|F7I3P2|F7I3P2_CALJA		NPR3	NPR3		0.00235851	Down in BLEO
+	1.75644	-0.76997	tr|A0A2R8P7U8|A0A2R8P7U8_CALJA;tr|A0A2R8PE93|A0A2R8PE93_CALJA;tr|A0A2R8MTW4|A0A2R8MTW4_CALJA;tr|A0A5F4WLL3|A0A5F4WLL3_CALJA;tr|A0A5F4WBC0|A0A5F4WBC0_CALJA;tr|F7C7S9|F7C7S9_CALJA		MAP2	MAP2		0.0175211	Down in BLEO
+	1.33981	-0.766728	tr|F6TSD3|F6TSD3_CALJA;tr|A0A5F4W4D7|A0A5F4W4D7_CALJA		TOMM22	TOMM22		0.045729	Down in BLEO
+	1.73343	-0.766034	tr|U3D8G0|U3D8G0_CALJA;tr|A0A5F4W739|A0A5F4W739_CALJA		SNRPA	SNRPA		0.0184745	Down in BLEO
+	2.24918	-0.765355	tr|F7IND9|F7IND9_CALJA;tr|F6Z6Z3|F6Z6Z3_CALJA		GDA	GDA		0.005634	Down in BLEO
+	1.73779	-0.764837	tr|A0A5F4WD55|A0A5F4WD55_CALJA		EFHD2	EFHD2		0.0182899	Down in BLEO
+	2.03949	-0.759632	tr|U3ECY8|U3ECY8_CALJA;tr|F7ICS1|F7ICS1_CALJA;tr|A0A5F4VXK7|A0A5F4VXK7_CALJA;tr|F7CKG3|F7CKG3_CALJA		RPS20	RPS20		0.00913086	Down in BLEO
+	2.43492	-0.75915	tr|A0A5K1TZM7|A0A5K1TZM7_CALJA;tr|A0A2R8MGW4|A0A2R8MGW4_CALJA		SSRP1	SSRP1		0.00367346	Down in BLEO
+	2.54027	-0.75687	tr|F7EH81|F7EH81_CALJA		LMNB1	LMNB1		0.00288226	Down in BLEO
+	2.24539	-0.752076	tr|F6VRH4|F6VRH4_CALJA;tr|F7FB03|F7FB03_CALJA		SRSF7	SRSF7		0.00568343	Down in BLEO
+	2.19189	-0.72081	tr|U3CKT0|U3CKT0_CALJA;tr|F7IK44|F7IK44_CALJA		HNRNPK	HNRNPK		0.00642851	Down in BLEO
+	4.58542	-0.708456	tr|F7I2N9|F7I2N9_CALJA;tr|U3E1U3|U3E1U3_CALJA		EPS15	EPS15		2.59767e-05	Down in BLEO
+	4.93344	-0.707129	tr|F7IFC4|F7IFC4_CALJA;tr|F7IME3|F7IME3_CALJA;tr|F7IPN9|F7IPN9_CALJA		PSIP1	PSIP1		1.16563e-05	Down in BLEO
+	1.90751	-0.70477	tr|F7I615|F7I615_CALJA;tr|F7I8D6|F7I8D6_CALJA		SERPINE2	SERPINE2		0.0123735	Down in BLEO
+	1.9598	-0.700991	tr|F6YNR4|F6YNR4_CALJA;tr|F6WJ12|F6WJ12_CALJA;tr|F7CUJ3|F7CUJ3_CALJA;tr|A0A2R8M8L0|A0A2R8M8L0_CALJA		TMPO	TMPO		0.0109698	Down in BLEO
+	1.73966	-0.697828	tr|F7I3J2|F7I3J2_CALJA;tr|F7IBI4|F7IBI4_CALJA;tr|F7GQM2|F7GQM2_CALJA;tr|A0A5F4WB18|A0A5F4WB18_CALJA;tr|A0A5F4W2W9|A0A5F4W2W9_CALJA		CTBP2	CTBP2		0.0182112	Down in BLEO
+	2.10774	-0.69489	tr|F7HS69|F7HS69_CALJA;tr|F7DX01|F7DX01_CALJA		RPL35A	RPL35A		0.00780292	Down in BLEO
+	1.78263	-0.694367	tr|F6TJR7|F6TJR7_CALJA;tr|F6RUA1|F6RUA1_CALJA;tr|A0A5K1VF90|A0A5K1VF90_CALJA		DEK	DEK		0.0164958	Down in BLEO
+	4.11816	-0.689124	tr|F7F437|F7F437_CALJA		NUDC	NUDC		7.61791e-05	Down in BLEO
+	1.34302	-0.683849	tr|F7HL49|F7HL49_CALJA		NMI	NMI		0.0453924	Down in BLEO
+	2.85311	-0.679342	tr|F7C395|F7C395_CALJA;tr|F7H4C4|F7H4C4_CALJA;tr|A0A5F4WL50|A0A5F4WL50_CALJA;tr|F7DIM8|F7DIM8_CALJA;tr|F6PGU9|F6PGU9_CALJA		SPATS2L	SPATS2L		0.00140246	Down in BLEO
+	2.98603	-0.671525	tr|F7EEX7|F7EEX7_CALJA		SERBP1	SERBP1		0.00103269	Down in BLEO
+	3.30587	-0.666579	tr|F6S739|F6S739_CALJA;tr|A0A5F4VYJ2|A0A5F4VYJ2_CALJA;tr|A0A5F4WN77|A0A5F4WN77_CALJA;tr|A0A5F4VR10|A0A5F4VR10_CALJA		COL1A1	COL1A1		0.000494458	Down in BLEO
+	1.47212	-0.66128	tr|A0A5F4VWF9|A0A5F4VWF9_CALJA;tr|F7IKB4|F7IKB4_CALJA;tr|F7IKA8|F7IKA8_CALJA		PBDC1	PBDC1		0.0337192	Down in BLEO
+	1.56391	-0.660934	tr|A0A5F4W937|A0A5F4W937_CALJA;tr|F7GRE9|F7GRE9_CALJA;tr|A0A2R8NB18|A0A2R8NB18_CALJA;tr|A0A2R8N198|A0A2R8N198_CALJA;tr|F7G6P0|F7G6P0_CALJA;tr|A0A2R8PK48|A0A2R8PK48_CALJA;tr|A0A2R8P971|A0A2R8P971_CALJA;tr|A0A2R8P166|A0A2R8P166_CALJA;tr|A0A2R8N5M9|A0A2R8N5M9_CALJA;tr|A0A2R8MUI6|A0A2R8MUI6_CALJA;tr|A0A2R8MRI7|A0A2R8MRI7_CALJA;tr|A0A5F4WKU6|A0A5F4WKU6_CALJA		A0A5F4W937	H3C1		0.0272957	Down in BLEO
+	3.02665	-0.660362	tr|F7IBK7|F7IBK7_CALJA;tr|F7I965|F7I965_CALJA;tr|A0A2R8N9D3|A0A2R8N9D3_CALJA;tr|A0A2R8MWD0|A0A2R8MWD0_CALJA;tr|A0A2R8MXC3|A0A2R8MXC3_CALJA		TCEA1	TCEA1		0.000940484	Down in BLEO
+	3.97956	-0.659421	tr|F7F996|F7F996_CALJA		MAT2A	MAT2A		0.000104818	Down in BLEO
+	4.2379	-0.658392	tr|F7BDD3|F7BDD3_CALJA		IGF2R	IGF2R		5.78223e-05	Down in BLEO
+	1.69241	-0.658301	tr|F6RV45|F6RV45_CALJA;tr|A0A2R8MQQ1|A0A2R8MQQ1_CALJA;tr|F6RVA5|F6RVA5_CALJA;tr|L7N0W6|L7N0W6_CALJA		PYCR1	PYCR1		0.0203045	Down in BLEO
+	2.10188	-0.656154	tr|F6Y6J2|F6Y6J2_CALJA;tr|A0A2R8MVG3|A0A2R8MVG3_CALJA;tr|A0A5F4W3K5|A0A5F4W3K5_CALJA;tr|A0A5F4VW20|A0A5F4VW20_CALJA;tr|A0A5F4VSC9|A0A5F4VSC9_CALJA;tr|A0A2R8MRZ8|A0A2R8MRZ8_CALJA		RPS7	RPS7		0.00790906	Down in BLEO
+	2.04537	-0.648455	tr|F7I3Z4|F7I3Z4_CALJA		ASNA1	ASNA1		0.00900807	Down in BLEO
+	2.50301	-0.64785	tr|U3FM85|U3FM85_CALJA;tr|F6WXZ6|F6WXZ6_CALJA		HPRT1	HPRT1		0.00314043	Down in BLEO
+	1.73222	-0.644204	tr|F7H4W0|F7H4W0_CALJA		F7H4W0	F7H4W0		0.0185258	Down in BLEO
+	1.72147	-0.638152	tr|U3D399|U3D399_CALJA;tr|F7GQ40|F7GQ40_CALJA;tr|A0A5F4WJM2|A0A5F4WJM2_CALJA		SF3B2	SF3B2		0.01899	Down in BLEO
+	1.47585	-0.634257	tr|F6WMG5|F6WMG5_CALJA;tr|F7CXQ1|F7CXQ1_CALJA		CLTA	CLTA		0.0334311	Down in BLEO
+	1.41023	-0.633055	tr|F7B212|F7B212_CALJA;tr|U3CP35|U3CP35_CALJA		CCAR1	CCAR1		0.0388843	Down in BLEO
+	1.80825	-0.630447	tr|F7IPB4|F7IPB4_CALJA;tr|F6ZUD9|F6ZUD9_CALJA;tr|F6V468|F6V468_CALJA		F6ZUD9	F6ZUD9		0.0155508	Down in BLEO
+	2.13432	-0.630057	tr|U3EBK8|U3EBK8_CALJA		NCL	NCL		0.00733968	Down in BLEO
+	3.47051	-0.62957	tr|F7IHU1|F7IHU1_CALJA;tr|F7HYZ9|F7HYZ9_CALJA;tr|F6Q065|F6Q065_CALJA		ACSL1	ACSL1		0.000338444	Down in BLEO
+	1.50941	-0.626582	tr|F6UZL4|F6UZL4_CALJA		SNRPF	SNRPF		0.0309451	Down in BLEO
+	2.36951	-0.618229	tr|A0A2R8MFF3|A0A2R8MFF3_CALJA		A0A2R8MFF3	RPS25		0.00427056	Down in BLEO
+	1.85467	-0.61566	tr|A0A2R8MS18|A0A2R8MS18_CALJA;tr|F7IA37|F7IA37_CALJA		FAM3C	FAM3C		0.0139741	Down in BLEO
+	1.50591	-0.612786	tr|F6U4G6|F6U4G6_CALJA		SLC16A3	SLC16A3		0.0311957	Down in BLEO
+	2.3136	-0.608923	tr|U3DMI6|U3DMI6_CALJA;tr|F7GTD2|F7GTD2_CALJA;tr|A0A5F4WKH0|A0A5F4WKH0_CALJA		KHDRBS1	KHDRBS1		0.00485737	Down in BLEO
+	2.10459	-0.60887	tr|A0A2R8MDG2|A0A2R8MDG2_CALJA;tr|U3F281|U3F281_CALJA;tr|F6T456|F6T456_CALJA		EIF4B	EIF4B		0.00785981	Down in BLEO
+	1.23864	-0.605441	tr|A0A2R8NAP6|A0A2R8NAP6_CALJA;tr|F7IJZ5|F7IJZ5_CALJA;tr|F7IS16|F7IS16_CALJA;tr|A0A2R8N6C4|A0A2R8N6C4_CALJA;tr|A0A5K1VNG2|A0A5K1VNG2_CALJA;tr|A0A5F4WDB4|A0A5F4WDB4_CALJA;tr|F7IHQ6|F7IHQ6_CALJA;tr|A0A2R8MW74|A0A2R8MW74_CALJA		ACY1	ACY1		0.0577245	Down in BLEO
+	1.97607	-0.604821	tr|U3DY16|U3DY16_CALJA		BZW2	BZW2		0.0105665	Down in BLEO
+	2.26474	-0.598064	tr|A0A5F4W0P3|A0A5F4W0P3_CALJA;tr|A0A5F4VV07|A0A5F4VV07_CALJA		RPL38	RPL38		0.00543579	Down in BLEO
+	2.29114	-0.597176	tr|A0A5F4W4Z4|A0A5F4W4Z4_CALJA;tr|A0A5F4W909|A0A5F4W909_CALJA		GJA1	GJA1		0.00511513	Down in BLEO
+	3.37064	-0.59308	tr|F7HGM8|F7HGM8_CALJA		DHX15	DHX15		0.000425947	Down in BLEO
+	1.79505	-0.588354	tr|F7HI69|F7HI69_CALJA		STK10	STK10		0.0160306	Down in BLEO
+	1.83425	-0.586344	tr|A0A5F4W5T0|A0A5F4W5T0_CALJA;tr|A0A5F4WB88|A0A5F4WB88_CALJA		A0A5F4WB88	EFHC1		0.0146469	Down in BLEO
+	1.79296	-0.585472	tr|F7HKP7|F7HKP7_CALJA		DDX39B	DDX39B		0.0161078	Down in BLEO
+	3.68797	-0.581758	sp|A0SXL6|EF2_CALJA;tr|A0A6D5IET1|A0A6D5IET1_CALJA		EEF2	EEF2		0.00020513	Down in BLEO
+	1.56658	-0.581416	tr|A0A5F4WGD9|A0A5F4WGD9_CALJA;tr|F7IEF7|F7IEF7_CALJA;tr|F7IEG5|F7IEG5_CALJA;tr|A0A5F4W3Q4|A0A5F4W3Q4_CALJA;tr|F7IJ95|F7IJ95_CALJA;tr|A0A5F4VYK3|A0A5F4VYK3_CALJA		PRRC2C	PRRC2C		0.0271282	Down in BLEO
+	3.22404	-0.579378	tr|F6UQF1|F6UQF1_CALJA		RHEB	RHEB		0.000596985	Down in BLEO
+	1.89275	-0.577646	tr|A0A5K1UZS0|A0A5K1UZS0_CALJA;tr|F7ALZ5|F7ALZ5_CALJA;tr|F7GUT7|F7GUT7_CALJA;tr|A0A5F4W5D0|A0A5F4W5D0_CALJA		FBN1	FBN1		0.0128011	Down in BLEO
+	1.63027	-0.576626	tr|F7E4K2|F7E4K2_CALJA;tr|A0A2R8PFN8|A0A2R8PFN8_CALJA;tr|A0A5F4W3U5|A0A5F4W3U5_CALJA		PARP1	PARP1		0.0234277	Down in BLEO
+	1.93447	-0.572554	tr|F7GHV0|F7GHV0_CALJA;tr|F7GPX3|F7GPX3_CALJA;tr|F7GPP9|F7GPP9_CALJA		CAPN2	CAPN2		0.0116286	Down in BLEO
+	3.39853	-0.572234	tr|F6V436|F6V436_CALJA;tr|A0A2R8MV69|A0A2R8MV69_CALJA		RPS3	RPS3		0.000399454	Down in BLEO
+	2.00839	-0.571189	tr|F7IJZ7|F7IJZ7_CALJA;tr|A0A5F4WC29|A0A5F4WC29_CALJA		SRSF2	SRSF2		0.00980874	Down in BLEO
+	3.02323	-0.570677	tr|U3CBY4|U3CBY4_CALJA;tr|A0A5F4VZ03|A0A5F4VZ03_CALJA		EIF4A3	EIF4A3		0.000947919	Down in BLEO
+	1.41961	-0.569872	tr|F7IRR7|F7IRR7_CALJA		RPL36	RPL36		0.0380532	Down in BLEO
+	2.49286	-0.568792	tr|U3BGD1|U3BGD1_CALJA;tr|F7I8N7|F7I8N7_CALJA		STXBP6	STXBP6		0.00321472	Down in BLEO
+	1.35421	-0.568408	tr|F6Q9I2|F6Q9I2_CALJA;tr|A0A5F4VUW2|A0A5F4VUW2_CALJA;tr|A0A5F4WEW2|A0A5F4WEW2_CALJA		LOC103795977	LOC103795977		0.044237	Down in BLEO
+	1.23202	-0.567073	tr|F7IIV6|F7IIV6_CALJA;tr|F7IIV9|F7IIV9_CALJA;tr|F7IRT1|F7IRT1_CALJA;tr|F6QK27|F6QK27_CALJA;tr|A0A5F4WFS8|A0A5F4WFS8_CALJA;tr|F6UR26|F6UR26_CALJA		NDRG3	NDRG3		0.0586111	Down in BLEO
+	2.52509	-0.566216	tr|A0A2R8MYQ9|A0A2R8MYQ9_CALJA		UROD	UROD		0.00298479	Down in BLEO
+	4.22487	-0.56561	tr|F7I8C3|F7I8C3_CALJA		TARS1	TARS1		5.95839e-05	Down in BLEO
+	2.67291	-0.563964	tr|F7HAU7|F7HAU7_CALJA;tr|A0A2R8PJ85|A0A2R8PJ85_CALJA;tr|A0A2R8M4B7|A0A2R8M4B7_CALJA		RPS15A	RPS15A		0.00212368	Down in BLEO
+	1.19908	-0.563844	tr|F7D4K0|F7D4K0_CALJA		ABCF3	ABCF3		0.0632303	Down in BLEO
+	1.59835	-0.562631	tr|U3FHF5|U3FHF5_CALJA;tr|F6UAZ1|F6UAZ1_CALJA		TFRC	TFRC		0.0252143	Down in BLEO
+	3.56683	-0.556823	tr|F7I360|F7I360_CALJA		LOC100410631	LOC100410631		0.000271123	Down in BLEO
+	2.77988	-0.55589	tr|A0A5F4VY23|A0A5F4VY23_CALJA;tr|F7IPC4|F7IPC4_CALJA;tr|A0A5F4VZ20|A0A5F4VZ20_CALJA;tr|U3BPE2|U3BPE2_CALJA;tr|H9KY92|H9KY92_CALJA;tr|A0A5F4W3D9|A0A5F4W3D9_CALJA;tr|F7IJV5|F7IJV5_CALJA;tr|A0A2R8MXL5|A0A2R8MXL5_CALJA;tr|A0A5F4VWU2|A0A5F4VWU2_CALJA		DDX3X	DDX3X		0.00166005	Down in BLEO
+	2.52468	-0.554955	tr|F7F808|F7F808_CALJA;tr|A0A2R8M590|A0A2R8M590_CALJA		SH3PXD2B	SH3PXD2B		0.00298755	Down in BLEO
+	3.33396	-0.554485	tr|A0A2R8MZK4|A0A2R8MZK4_CALJA		AHNAK	AHNAK		0.000463487	Down in BLEO
+	2.01205	-0.554323	tr|F7H2Y7|F7H2Y7_CALJA		SSB	SSB		0.00972632	Down in BLEO
+	1.88028	-0.547562	tr|U3F5E8|U3F5E8_CALJA		SFPQ	SFPQ		0.0131741	Down in BLEO
+	2.68059	-0.546905	tr|F7HSI5|F7HSI5_CALJA		F7HSI5	F7HSI5		0.00208645	Down in BLEO
+	1.62815	-0.544766	tr|U3D5N6|U3D5N6_CALJA;tr|A0A2R8MZX2|A0A2R8MZX2_CALJA		FKBP5	FKBP5		0.0235423	Down in BLEO
+	1.22899	-0.543773	tr|A0A5F4WJ14|A0A5F4WJ14_CALJA;tr|A0A2R8NAK3|A0A2R8NAK3_CALJA;tr|A0A5F4VTJ9|A0A5F4VTJ9_CALJA;tr|F7IHS7|F7IHS7_CALJA;tr|A0A5F4WKU7|A0A5F4WKU7_CALJA;tr|A0A5F4WF03|A0A5F4WF03_CALJA		TECR	TECR		0.0590213	Down in BLEO
+	3.61732	-0.540098	tr|F6WWZ1|F6WWZ1_CALJA;tr|F7AF51|F7AF51_CALJA		GMPS	GMPS		0.00024137	Down in BLEO
+	3.1378	-0.537688	tr|F7A6N6|F7A6N6_CALJA;tr|A0A5F4W6A8|A0A5F4W6A8_CALJA		KHSRP	KHSRP		0.000728109	Down in BLEO
+	2.21939	-0.537377	tr|F7F1S5|F7F1S5_CALJA;tr|U3CQS7|U3CQS7_CALJA		SF3B3	SF3B3		0.00603406	Down in BLEO
+	2.96912	-0.537024	tr|F7HBD7|F7HBD7_CALJA;tr|F7HGA2|F7HGA2_CALJA;tr|F7IPM5|F7IPM5_CALJA;tr|F7E9A9|F7E9A9_CALJA		SUGT1	SUGT1		0.0010737	Down in BLEO
+	3.4559	-0.536426	tr|F7I4E1|F7I4E1_CALJA		AARS	AARS		0.000350028	Down in BLEO
+	2.93206	-0.533958	tr|U3CLQ9|U3CLQ9_CALJA;tr|F7I1M2|F7I1M2_CALJA		GFPT1	GFPT1		0.00116934	Down in BLEO
+	2.13816	-0.531624	tr|A0A2R8NBI0|A0A2R8NBI0_CALJA;tr|H9KX67|H9KX67_CALJA		H9KX67	H9KX67		0.00727513	Down in BLEO
+	1.87146	-0.530763	tr|F6XZ33|F6XZ33_CALJA;tr|U3FU80|U3FU80_CALJA;tr|F6XAE0|F6XAE0_CALJA		CKAP5	CKAP5		0.0134444	Down in BLEO
+	2.36812	-0.529391	tr|F7HTR0|F7HTR0_CALJA;tr|A0A5F4VSW7|A0A5F4VSW7_CALJA		XRCC5	XRCC5		0.00428435	Down in BLEO
+	1.37869	-0.529075	tr|F7IDZ6|F7IDZ6_CALJA;tr|F6SJY3|F6SJY3_CALJA;tr|A0A2R8MSZ3|A0A2R8MSZ3_CALJA;tr|A0A5F4W6J9|A0A5F4W6J9_CALJA;tr|A0A2R8MFZ6|A0A2R8MFZ6_CALJA		HIST2H2BE	HIST2H2BE		0.0418134	Down in BLEO
+	2.25083	-0.52678	tr|F6U6I3|F6U6I3_CALJA;tr|F6PKJ8|F6PKJ8_CALJA		IPO7	IPO7		0.00561269	Down in BLEO
+	1.52158	-0.520332	tr|U3CV65|U3CV65_CALJA;tr|F6RV55|F6RV55_CALJA;tr|A0A5F4VTI4|A0A5F4VTI4_CALJA		GNPDA1	GNPDA1		0.03009	Down in BLEO
+	3.52724	-0.51988	tr|F6Y7A9|F6Y7A9_CALJA;tr|F7A9D0|F7A9D0_CALJA;tr|F7BAH9|F7BAH9_CALJA		CSE1L	CSE1L		0.000297	Down in BLEO
+	1.40131	-0.519867	tr|A0A5F4W9X0|A0A5F4W9X0_CALJA		A0A5F4W9X0		unchar	0.0396912	Down in BLEO
+	1.47088	-0.518167	tr|F6UL50|F6UL50_CALJA;tr|F6QX14|F6QX14_CALJA;tr|A0A5F4W0J9|A0A5F4W0J9_CALJA;tr|A0A5F4WMG4|A0A5F4WMG4_CALJA		BZW1	BZW1		0.0338161	Down in BLEO
+	3.82959	-0.517212	tr|U3ECQ6|U3ECQ6_CALJA;tr|F7A621|F7A621_CALJA;tr|F6VA88|F6VA88_CALJA		SYNCRIP	SYNCRIP		0.00014805	Down in BLEO
+	2.80161	-0.515362	tr|F7FHK3|F7FHK3_CALJA;tr|F7G8I9|F7G8I9_CALJA		MATR3	MATR3		0.00157902	Down in BLEO
+	1.80042	-0.502112	tr|F7DXF3|F7DXF3_CALJA		LOC100413757	LOC100413757		0.0158336	Down in BLEO
+	3.19211	-0.500631	tr|U3F0G6|U3F0G6_CALJA;tr|A0A2R8MFI7|A0A2R8MFI7_CALJA;tr|A0A5F4WI57|A0A5F4WI57_CALJA;tr|A0A2R8PDU6|A0A2R8PDU6_CALJA;tr|A0A2R8MQH8|A0A2R8MQH8_CALJA;tr|A0A2R8P4Y3|A0A2R8P4Y3_CALJA		RAB18	RAB18		0.000642518	Down in BLEO
+	1.29258	-0.500183	tr|U3BF00|U3BF00_CALJA;tr|F6XRN1|F6XRN1_CALJA;tr|A0A5F4VRT4|A0A5F4VRT4_CALJA		RBBP4	RBBP4		0.0509821	Down in BLEO
+	3.24582	-0.50012	tr|F6T959|F6T959_CALJA		MRC2	MRC2		0.000567779	Down in BLEO
+	2.05388	-0.496815	tr|A0A2R8PE39|A0A2R8PE39_CALJA;tr|U3F228|U3F228_CALJA		TRAP1	TRAP1		0.00883331	Down in BLEO
+	2.90658	-0.490315	tr|F7HWG2|F7HWG2_CALJA		PSMD9	PSMD9		0.00123999	Down in BLEO
+	1.96017	-0.489153	tr|F7H9Y0|F7H9Y0_CALJA		PRPF8	PRPF8		0.0109605	Down in BLEO
+	2.03175	-0.488832	tr|F7EMN4|F7EMN4_CALJA		HNRNPF	HNRNPF		0.00929507	Down in BLEO
+	2.33486	-0.488297	tr|F6UVA8|F6UVA8_CALJA;tr|A0A2R8M355|A0A2R8M355_CALJA		NUP205	NUP205		0.00462528	Down in BLEO
+	2.90858	-0.484917	tr|F6RLE6|F6RLE6_CALJA;tr|F7BW31|F7BW31_CALJA		BUB3	BUB3		0.0012343	Down in BLEO
+	2.05452	-0.483436	tr|U3E9P5|U3E9P5_CALJA		SPG20	SPG20		0.00882029	Down in BLEO
+	2.30295	-0.483009	tr|U3D607|U3D607_CALJA		COL1A2	COL1A2		0.0049779	Down in BLEO
+	2.10165	-0.481984	tr|A0A5F4W6G4|A0A5F4W6G4_CALJA;tr|F7A9U5|F7A9U5_CALJA;tr|F7D9Q9|F7D9Q9_CALJA		IPO5	IPO5		0.00791322	Down in BLEO
+	2.06482	-0.481687	tr|F7IHP5|F7IHP5_CALJA;tr|F7IPM8|F7IPM8_CALJA;tr|F7HMH1|F7HMH1_CALJA;tr|U3ELX1|U3ELX1_CALJA;tr|A0A2R8PA62|A0A2R8PA62_CALJA;tr|A0A5F4WMW7|A0A5F4WMW7_CALJA;tr|A0A5F4WJW3|A0A5F4WJW3_CALJA		ALCAM	ALCAM		0.00861352	Down in BLEO
+	1.64631	-0.480975	tr|F7IQD3|F7IQD3_CALJA		HNRNPA0	HNRNPA0		0.0225781	Down in BLEO
+	2.28139	-0.480331	tr|F7AMV9|F7AMV9_CALJA		G3BP1	G3BP1		0.00523133	Down in BLEO
+	2.53246	-0.480099	tr|U3F519|U3F519_CALJA;tr|F6R552|F6R552_CALJA		NONO	NONO		0.00293456	Down in BLEO
+	3.48886	-0.47888	tr|F7HTU0|F7HTU0_CALJA;tr|A0A2R8PAB3|A0A2R8PAB3_CALJA;tr|F7HN07|F7HN07_CALJA;tr|F7IPT8|F7IPT8_CALJA;tr|F7IS81|F7IS81_CALJA		HSPH1	HSPH1		0.000324442	Down in BLEO
+	3.10621	-0.4787	tr|U3FDU7|U3FDU7_CALJA;tr|F6X7P6|F6X7P6_CALJA		LRPPRC	LRPPRC		0.000783048	Down in BLEO
+	1.69745	-0.477335	tr|F7CL81|F7CL81_CALJA;tr|A0A2R8M9D0|A0A2R8M9D0_CALJA;tr|A0A2R8PDQ8|A0A2R8PDQ8_CALJA		TARDBP	TARDBP		0.02007	Down in BLEO
+	1.93433	-0.475657	tr|F7CY69|F7CY69_CALJA;tr|F7DG77|F7DG77_CALJA		EZR	EZR		0.0116324	Down in BLEO
+	2.0459	-0.475271	tr|F6STR2|F6STR2_CALJA		TOP1	TOP1		0.00899709	Down in BLEO
+	1.67517	-0.474378	tr|U3E603|U3E603_CALJA;tr|A0A2R8N034|A0A2R8N034_CALJA;tr|A0A2R8N1J6|A0A2R8N1J6_CALJA;tr|A0A2R8M6Y4|A0A2R8M6Y4_CALJA;tr|A0A2R8M9S6|A0A2R8M9S6_CALJA;tr|F7ID35|F7ID35_CALJA		SNRPD2	SNRPD2		0.0211268	Down in BLEO
+	1.5865	-0.474121	tr|U3B9L6|U3B9L6_CALJA;tr|F7IEK6|F7IEK6_CALJA		NAA15	NAA15		0.025912	Down in BLEO
+	3.76141	-0.473529	tr|F7I8T9|F7I8T9_CALJA;tr|F7I6E2|F7I6E2_CALJA		DHX9	DHX9		0.000173219	Down in BLEO
+	1.96956	-0.473435	tr|U3CNG4|U3CNG4_CALJA;tr|F7GRZ5|F7GRZ5_CALJA		DDX5	DDX5		0.010726	Down in BLEO
+	1.65084	-0.472292	tr|A0A2R8NFA6|A0A2R8NFA6_CALJA;tr|A0A5F4VWP3|A0A5F4VWP3_CALJA;tr|A0A5F4WKI1|A0A5F4WKI1_CALJA		A0A5F4VWP3	DBN1		0.0223441	Down in BLEO
+	2.21106	-0.47223	tr|F7I2W2|F7I2W2_CALJA;tr|F7I2W0|F7I2W0_CALJA		CAPNS1	CAPNS1		0.00615098	Down in BLEO
+	2.86488	-0.472076	tr|U3FBT5|U3FBT5_CALJA;tr|A0A2R8MVE4|A0A2R8MVE4_CALJA;tr|A0A5F4VT52|A0A5F4VT52_CALJA		XRCC6	XRCC6		0.00136497	Down in BLEO
+	1.80877	-0.469225	tr|F7I4I9|F7I4I9_CALJA;tr|F7I4G5|F7I4G5_CALJA		SARNP	SARNP		0.0155321	Down in BLEO
+	2.47587	-0.468213	tr|F7ALT1|F7ALT1_CALJA;tr|F7I872|F7I872_CALJA		CUL4B	CUL4B		0.00334295	Down in BLEO
+	1.40406	-0.466636	tr|A0A5F4WF90|A0A5F4WF90_CALJA;tr|A0A5F4WBV5|A0A5F4WBV5_CALJA;tr|F6VXY6|F6VXY6_CALJA;tr|F7DN01|F7DN01_CALJA		SULF1	SULF1		0.0394407	Down in BLEO
+	2.12312	-0.461768	tr|A0A5F4VU40|A0A5F4VU40_CALJA;tr|U3CCE9|U3CCE9_CALJA;tr|A0A5F4W8Z2|A0A5F4W8Z2_CALJA;tr|F6ZHP9|F6ZHP9_CALJA		FUBP1	FUBP1		0.00753155	Down in BLEO
+	1.41001	-0.45937	tr|B0KWT4|B0KWT4_CALJA;tr|A0A5F4WGN3|A0A5F4WGN3_CALJA		TIMP3	TIMP3		0.038904	Down in BLEO
+	1.4576	-0.458911	tr|F7IQM9|F7IQM9_CALJA;tr|A0A2R8PN23|A0A2R8PN23_CALJA		CBX3	CBX3		0.034866	Down in BLEO
+	2.7094	-0.455975	tr|F6SSB2|F6SSB2_CALJA;tr|F6PHP8|F6PHP8_CALJA		DDX17	DDX17		0.00195252	Down in BLEO
+	1.37907	-0.454733	tr|U3E4R2|U3E4R2_CALJA;tr|F7ITC7|F7ITC7_CALJA;tr|A0A5F4VTG7|A0A5F4VTG7_CALJA;tr|F6W4L8|F6W4L8_CALJA;tr|A0A5F4VSP1|A0A5F4VSP1_CALJA;tr|F7ITD5|F7ITD5_CALJA		ADK	ADK		0.0417764	Down in BLEO
+	1.7809	-0.451461	tr|U3ET50|U3ET50_CALJA;tr|U3E8S7|U3E8S7_CALJA;tr|F6X4T6|F6X4T6_CALJA;tr|F6X677|F6X677_CALJA;tr|A0A2R8PED9|A0A2R8PED9_CALJA		PTBP1	PTBP1		0.0165615	Down in BLEO
+	2.97769	-0.448792	tr|F7IHK8|F7IHK8_CALJA;tr|A0A2R8MM72|A0A2R8MM72_CALJA		PRDX1	PRDX1		0.00105272	Down in BLEO
+	1.51849	-0.44717	tr|F7ICM8|F7ICM8_CALJA;tr|A0A5F4WCH8|A0A5F4WCH8_CALJA;tr|A0A5F4WBI8|A0A5F4WBI8_CALJA		PRDX6	PRDX6		0.0303049	Down in BLEO
+	3.30651	-0.447088	tr|F7HKT3|F7HKT3_CALJA		LNPEP	LNPEP		0.000493735	Down in BLEO
+	2.11087	-0.445743	tr|A0A5F4VW57|A0A5F4VW57_CALJA;tr|A0A2R8NFK7|A0A2R8NFK7_CALJA;tr|A0A5F4VWD8|A0A5F4VWD8_CALJA		A0A2R8NFK7	RPL15		0.007747	Down in BLEO
+	1.63249	-0.445655	tr|F7HVQ2|F7HVQ2_CALJA;tr|U3DHR7|U3DHR7_CALJA;tr|A0A5F4W203|A0A5F4W203_CALJA;tr|A0A5F4WGI4|A0A5F4WGI4_CALJA		FUS	FUS		0.023308	Down in BLEO
+	3.79286	-0.442327	tr|F7IQL2|F7IQL2_CALJA		KPNB1	KPNB1		0.000161118	Down in BLEO
+	1.86656	-0.44177	tr|F7IE69|F7IE69_CALJA;tr|F7IGQ1|F7IGQ1_CALJA		RPS21	RPS21		0.0135968	Down in BLEO
+	3.04142	-0.440677	tr|A0A5K1V3A8|A0A5K1V3A8_CALJA;tr|A0A5F4W476|A0A5F4W476_CALJA;tr|F7CGE9|F7CGE9_CALJA;tr|F6UY83|F6UY83_CALJA;tr|A0A5F4VXP5|A0A5F4VXP5_CALJA;tr|A0A5F4W8G5|A0A5F4W8G5_CALJA		PRKDC	PRKDC		0.000909025	Down in BLEO
+	1.50015	-0.439167	tr|F6R058|F6R058_CALJA;tr|A0A5F4W5B1|A0A5F4W5B1_CALJA		SF3B1	SF3B1		0.0316118	Down in BLEO
+	2.124	-0.438471	tr|U3EBE3|U3EBE3_CALJA		XPOT	XPOT		0.00751623	Down in BLEO
+	3.02584	-0.438259	tr|A0A5F4W652|A0A5F4W652_CALJA;tr|F6PT35|F6PT35_CALJA;tr|A0A2R8M8R8|A0A2R8M8R8_CALJA;tr|A0A5F4WJI0|A0A5F4WJI0_CALJA		F6PT35	F6PT35		0.000942234	Down in BLEO
+	1.67677	-0.437817	tr|F7CN40|F7CN40_CALJA		RANBP1	RANBP1		0.021049	Down in BLEO
+	3.21225	-0.437277	tr|A0A2R8MF91|A0A2R8MF91_CALJA;tr|F7H4G2|F7H4G2_CALJA		HSP90AB1	HSP90AB1		0.000613405	Down in BLEO
+	2.60204	-0.431485	tr|F7I089|F7I089_CALJA;tr|F7HQY7|F7HQY7_CALJA;tr|F7FGD8|F7FGD8_CALJA;tr|F6SGW8|F6SGW8_CALJA		RPS18	RPS18		0.00250011	Down in BLEO
+	1.54489	-0.431343	tr|F6ZDH9|F6ZDH9_CALJA;tr|A0A5F4WGZ1|A0A5F4WGZ1_CALJA;tr|F6ZE18|F6ZE18_CALJA		ARHGEF1	ARHGEF1		0.0285176	Down in BLEO
+	1.84952	-0.431147	tr|F6XQA6|F6XQA6_CALJA		SHMT2	SHMT2		0.0141409	Down in BLEO
+	1.73369	-0.426522	tr|F7GVM6|F7GVM6_CALJA		NOLC1	NOLC1		0.0184635	Down in BLEO
+	1.95185	-0.425293	tr|F7FQY0|F7FQY0_CALJA;tr|F7EZ29|F7EZ29_CALJA;tr|F7EUB9|F7EUB9_CALJA		RAB34	RAB34		0.0111724	Down in BLEO
+	2.15318	-0.423644	tr|A0A2R8M325|A0A2R8M325_CALJA;tr|F6YIP5|F6YIP5_CALJA;tr|F7IG47|F7IG47_CALJA;tr|F7IIF8|F7IIF8_CALJA		NUP93	NUP93		0.00702779	Down in BLEO
+	2.35259	-0.420823	tr|F6W2M2|F6W2M2_CALJA;tr|A0A2R8MF09|A0A2R8MF09_CALJA;tr|F6VHH9|F6VHH9_CALJA;tr|F6VHI7|F6VHI7_CALJA;tr|A0A2R8NCE3|A0A2R8NCE3_CALJA;tr|A0A5F4W3U2|A0A5F4W3U2_CALJA;tr|A0A2R8M9P0|A0A2R8M9P0_CALJA;tr|A0A2R8N8S7|A0A2R8N8S7_CALJA;tr|A0A2R8N3X4|A0A2R8N3X4_CALJA		EWSR1	EWSR1		0.00444029	Down in BLEO
+	2.89355	-0.42005	tr|A0A5F4WMQ1|A0A5F4WMQ1_CALJA;tr|F6XJQ8|F6XJQ8_CALJA;tr|A0A5F4VTW8|A0A5F4VTW8_CALJA;tr|F6XJW0|F6XJW0_CALJA;tr|U3FP37|U3FP37_CALJA;tr|A0A2R8MRW6|A0A2R8MRW6_CALJA		UAP1	UAP1		0.00127776	Down in BLEO
+	1.98789	-0.417603	tr|A0A2R8MIH8|A0A2R8MIH8_CALJA		HSPB6	HSPB6		0.0102828	Down in BLEO
+	1.79879	-0.416737	tr|A0A2R8MDE8|A0A2R8MDE8_CALJA;tr|F7HEU8|F7HEU8_CALJA;tr|A0A2R8M539|A0A2R8M539_CALJA		SSR1	SSR1		0.015893	Down in BLEO
+	1.59967	-0.413656	tr|A0A2R8P7Y2|A0A2R8P7Y2_CALJA;tr|H9KW92|H9KW92_CALJA		NDUFA13	NDUFA13		0.0251382	Down in BLEO
+	3.1245	-0.411942	tr|F6YRE4|F6YRE4_CALJA		SF3A3	SF3A3		0.00075076	Down in BLEO
+	3.5614	-0.41054	tr|U3E3U5|U3E3U5_CALJA		ARHGAP18	ARHGAP18		0.000274537	Down in BLEO
+	1.52316	-0.410152	tr|F6X501|F6X501_CALJA;tr|A0A5F4W349|A0A5F4W349_CALJA		ERAP1	ERAP1		0.0299808	Down in BLEO
+	2.16278	-0.407992	tr|F7DBY4|F7DBY4_CALJA;tr|F7DSU4|F7DSU4_CALJA;tr|F7DBG8|F7DBG8_CALJA;tr|F7E3F1|F7E3F1_CALJA		ACLY	ACLY		0.00687416	Down in BLEO
+	1.42738	-0.405599	tr|F7HYI9|F7HYI9_CALJA;tr|A0A2R8PMI4|A0A2R8PMI4_CALJA;tr|A0A2R8M7R8|A0A2R8M7R8_CALJA		CCNYL1	CCNYL1		0.0373779	Down in BLEO
+	1.60655	-0.403226	tr|A0A5F4WL91|A0A5F4WL91_CALJA;tr|A0A2R8P576|A0A2R8P576_CALJA;tr|F7GMY8|F7GMY8_CALJA		ITGB5	ITGB5		0.0247429	Down in BLEO
+	2.33497	-0.403109	tr|U3FPK7|U3FPK7_CALJA;tr|A0A5F4WG44|A0A5F4WG44_CALJA;tr|A0A2R8MCH5|A0A2R8MCH5_CALJA		SH3GL1	SH3GL1		0.00462415	Down in BLEO
+	1.92745	-0.402869	tr|A0A5F4VU90|A0A5F4VU90_CALJA;tr|F7FA36|F7FA36_CALJA;tr|A0A5F4WF78|A0A5F4WF78_CALJA		CPNE3	CPNE3		0.0118183	Down in BLEO
+	1.58358	-0.402271	tr|F7FWH4|F7FWH4_CALJA		PDXDC1	PDXDC1		0.0260865	Down in BLEO
+	1.9635	-0.401894	tr|F7FTX6|F7FTX6_CALJA;sp|B0KW94|RS3A_CALJA;tr|A0A5F4WC69|A0A5F4WC69_CALJA		LOC103794898	LOC103794898		0.0108768	Down in BLEO
+	1.58486	-0.401665	tr|F6VIX1|F6VIX1_CALJA;tr|A0A2R8MF14|A0A2R8MF14_CALJA;tr|A0A2R8M4H6|A0A2R8M4H6_CALJA;tr|F6VJN5|F6VJN5_CALJA;tr|F6W374|F6W374_CALJA		ERC1	ERC1		0.0260098	Down in BLEO
+	1.63952	-0.400536	tr|F6RL52|F6RL52_CALJA		ESYT1	ESYT1		0.0229343	Down in BLEO
+	1.88421	-0.398768	tr|U3EM31|U3EM31_CALJA		RPL11	RPL11		0.0130553	Down in BLEO
+	1.71492	-0.39754	tr|F7IE41|F7IE41_CALJA;tr|A0A5F4VT89|A0A5F4VT89_CALJA		ALDH1A1	ALDH1A1		0.0192788	Down in BLEO
+	1.98173	-0.396517	tr|A0A2R8MKI3|A0A2R8MKI3_CALJA;tr|A0A2R8M359|A0A2R8M359_CALJA		A0A2R8MKI3		unchar	0.0104297	Down in BLEO
+	1.68301	-0.393545	tr|F7IH71|F7IH71_CALJA;tr|F7IJM5|F7IJM5_CALJA		NUCB2	NUCB2		0.0207486	Down in BLEO
+	1.67075	-0.39303	tr|U3FCZ1|U3FCZ1_CALJA;tr|U3FRZ0|U3FRZ0_CALJA		HOOK3	HOOK3		0.0213425	Down in BLEO
+	1.97439	-0.391857	tr|F7ICJ0|F7ICJ0_CALJA;tr|A0A5F4WHF4|A0A5F4WHF4_CALJA		EIF5	EIF5		0.0106073	Down in BLEO
+	2.32662	-0.389335	tr|F7EWF4|F7EWF4_CALJA		TXLNA	TXLNA		0.00471392	Down in BLEO
+	1.91064	-0.387433	tr|A0A2R8MPS4|A0A2R8MPS4_CALJA		GSPT1	GSPT1		0.0122846	Down in BLEO
+	5.27781	-0.384109	tr|U3BQS3|U3BQS3_CALJA;tr|A0A2R8P7V0|A0A2R8P7V0_CALJA		SND1	SND1		5.27466e-06	Down in BLEO
+	1.67638	-0.381034	tr|A0A2R8MXC4|A0A2R8MXC4_CALJA;tr|F7HZV2|F7HZV2_CALJA;tr|A0A5F4WEG3|A0A5F4WEG3_CALJA		F7HZV2	F7HZV2		0.0210678	Down in BLEO
+	1.54627	-0.379833	tr|F7D867|F7D867_CALJA		SNRNP70	SNRNP70		0.0284272	Down in BLEO
+	2.74229	-0.377646	tr|U3DYC6|U3DYC6_CALJA;tr|F6RCA4|F6RCA4_CALJA;tr|F6R1U2|F6R1U2_CALJA;tr|A0A5F4VUZ4|A0A5F4VUZ4_CALJA		ERMP1	ERMP1		0.00181012	Down in BLEO
+	1.63786	-0.373306	tr|F7FGL0|F7FGL0_CALJA		LOC103792212	LOC103792212		0.0230218	Down in BLEO
+	1.63775	-0.371403	tr|U3BT02|U3BT02_CALJA;tr|A0A2R8MWM6|A0A2R8MWM6_CALJA		ADD1	ADD1		0.0230274	Down in BLEO
+	2.78195	-0.369115	tr|A0A2R8M3X7|A0A2R8M3X7_CALJA;tr|F7HKW4|F7HKW4_CALJA		A0A2R8M3X7		unchar	0.00165214	Down in BLEO
+	3.0313	-0.366921	tr|F7BF24|F7BF24_CALJA		F7BF24	F7BF24		0.00093046	Down in BLEO
+	2.23979	-0.365405	tr|F7AZZ1|F7AZZ1_CALJA;tr|F6ZGW0|F6ZGW0_CALJA		JAM2	JAM2		0.00575721	Down in BLEO
+	3.64024	-0.364519	tr|U3E6K1|U3E6K1_CALJA;tr|F7IB26|F7IB26_CALJA;tr|F7FXS6|F7FXS6_CALJA		HDLBP	HDLBP		0.00022896	Down in BLEO
+	2.42082	-0.362446	tr|F7G1E2|F7G1E2_CALJA;tr|F7G1G3|F7G1G3_CALJA		TRIM28	TRIM28		0.00379476	Down in BLEO
+	2.43871	-0.360607	tr|F6V7W4|F6V7W4_CALJA		HNRNPL	HNRNPL		0.00364157	Down in BLEO
+	1.66838	-0.358389	tr|F7HKF5|F7HKF5_CALJA		RPS16	RPS16		0.0214598	Down in BLEO
+	1.86854	-0.357836	tr|F6YP53|F6YP53_CALJA;tr|F6WAG2|F6WAG2_CALJA;tr|F7E879|F7E879_CALJA		RPLP0	RPLP0		0.013535	Down in BLEO
+	1.60533	-0.355538	tr|A0A5F4WBE6|A0A5F4WBE6_CALJA;tr|A0A2R8MWZ9|A0A2R8MWZ9_CALJA;tr|A0A5F4W9F0|A0A5F4W9F0_CALJA;tr|H9KY94|H9KY94_CALJA;tr|A0A2R8MWH3|A0A2R8MWH3_CALJA;tr|F7EVR2|F7EVR2_CALJA;tr|F7IPA8|F7IPA8_CALJA;tr|A0A2R8P3S5|A0A2R8P3S5_CALJA;tr|A0A2R8MNM2|A0A2R8MNM2_CALJA		A0A2R8MWZ9	RPS2		0.0248124	Down in BLEO
+	2.83834	-0.349835	tr|F7HV23|F7HV23_CALJA;tr|A0A5F4VSN8|A0A5F4VSN8_CALJA;tr|A0A5F4WG75|A0A5F4WG75_CALJA		HSP90B1	HSP90B1		0.00145099	Down in BLEO
+	2.5185	-0.349734	tr|A0A2R8P8L7|A0A2R8P8L7_CALJA;tr|A0A2R8MHH0|A0A2R8MHH0_CALJA		CHERP	CHERP		0.00303039	Down in BLEO
+	2.14334	-0.348822	tr|U3F263|U3F263_CALJA;tr|A0A2R8MLA1|A0A2R8MLA1_CALJA;tr|A0A5F4W823|A0A5F4W823_CALJA;tr|A0A2R8MGT0|A0A2R8MGT0_CALJA;tr|F7I0Z2|F7I0Z2_CALJA		HNRNPU	HNRNPU		0.00718893	Down in BLEO
+	2.46972	-0.348422	tr|A0A5K1U1B6|A0A5K1U1B6_CALJA		PDIA4	PDIA4		0.00339063	Down in BLEO
+	1.72433	-0.343497	tr|F7BZ79|F7BZ79_CALJA		HNRNPUL1	HNRNPUL1		0.0188658	Down in BLEO
+	2.2703	-0.340216	tr|U3FN87|U3FN87_CALJA;tr|F7HPL8|F7HPL8_CALJA;tr|A0A2R8NB04|A0A2R8NB04_CALJA		HN1L	HN1L		0.00536662	Down in BLEO
+	1.97607	-0.332591	tr|F7GLL2|F7GLL2_CALJA		LOC100387657	LOC100387657		0.0105665	Down in BLEO
+	1.71654	-0.332546	tr|U3D6T2|U3D6T2_CALJA;tr|F6X6N0|F6X6N0_CALJA;tr|A0A2R8N076|A0A2R8N076_CALJA		OXCT1	OXCT1		0.0192071	Down in BLEO
+	2.35915	-0.332108	tr|F7C9V4|F7C9V4_CALJA;tr|A0A2R8PMM0|A0A2R8PMM0_CALJA		ANP32A	ANP32A		0.00437373	Down in BLEO
+	1.77001	-0.331203	tr|A0A2R8MVL7|A0A2R8MVL7_CALJA;tr|F7HZH5|F7HZH5_CALJA		TWF2	TWF2		0.016982	Down in BLEO
+	1.8593	-0.329365	tr|F7BTR0|F7BTR0_CALJA;tr|A0A2R8M5H1|A0A2R8M5H1_CALJA;tr|F7BBE6|F7BBE6_CALJA;tr|A0A5F4WDE2|A0A5F4WDE2_CALJA		PFDN5	PFDN5		0.0138263	Down in BLEO
+	1.81754	-0.328905	tr|F7C7R7|F7C7R7_CALJA;tr|F7BSW0|F7BSW0_CALJA		EIF4G2	EIF4G2		0.0152217	Down in BLEO
+	1.85527	-0.328552	tr|F7GRY9|F7GRY9_CALJA;tr|F7DLF6|F7DLF6_CALJA		UTRN	UTRN		0.013955	Down in BLEO
+	2.98977	-0.326222	tr|A0A5F4WKQ8|A0A5F4WKQ8_CALJA;tr|A0A2R8MTE9|A0A2R8MTE9_CALJA;tr|F6S6V9|F6S6V9_CALJA;tr|A0A5F4W3Z9|A0A5F4W3Z9_CALJA;tr|A0A5F4WBD6|A0A5F4WBD6_CALJA		TXNL1	TXNL1		0.00102384	Down in BLEO
+	1.7299	-0.326045	tr|F7IIK9|F7IIK9_CALJA;tr|F7IDQ3|F7IDQ3_CALJA		ITGA2	ITGA2		0.0186251	Down in BLEO
+	2.24101	-0.324985	tr|F6V1Z6|F6V1Z6_CALJA;tr|F6VMB5|F6VMB5_CALJA;tr|A0A5F4VTY2|A0A5F4VTY2_CALJA		MYOF	MYOF		0.00574107	Down in BLEO
+	3.38007	-0.320786	tr|U3BFL1|U3BFL1_CALJA;tr|F7G3V2|F7G3V2_CALJA;tr|F7GNM6|F7GNM6_CALJA		CCT8	CCT8		0.000416799	Down in BLEO
+	2.02216	-0.31821	tr|U3FVV8|U3FVV8_CALJA;tr|A0A2R8MSN9|A0A2R8MSN9_CALJA		CCT2	CCT2		0.0095026	Down in BLEO
+	2.28922	-0.31644	tr|U3D410|U3D410_CALJA;tr|A0A5F4VV53|A0A5F4VV53_CALJA		TM9SF4	TM9SF4		0.00513778	Down in BLEO
+	1.9532	-0.307093	tr|F7HDF7|F7HDF7_CALJA		UPF1	UPF1		0.0111377	Down in BLEO
+	1.9077	-0.306857	tr|F7F2G3|F7F2G3_CALJA		RPS14	RPS14		0.012368	Down in BLEO
+	2.21301	-0.303775	tr|F6SK38|F6SK38_CALJA;tr|F6S8I9|F6S8I9_CALJA;tr|A0A5F4WIB5|A0A5F4WIB5_CALJA		ILF2	ILF2		0.00612334	Down in BLEO
+	1.93499	-0.297554	tr|F7AIH1|F7AIH1_CALJA;tr|U3BMR9|U3BMR9_CALJA		ABCF1	ABCF1		0.0116147	Down in BLEO
+	1.95518	-0.28945	tr|A0A5F4VXQ7|A0A5F4VXQ7_CALJA;tr|F7AL22|F7AL22_CALJA;tr|F7B447|F7B447_CALJA;tr|A0A5F4WEF5|A0A5F4WEF5_CALJA;tr|F7B525|F7B525_CALJA		PGM3	PGM3		0.011087	Down in BLEO
+	2.43123	-0.289028	tr|F7GWQ2|F7GWQ2_CALJA;tr|F7GWT4|F7GWT4_CALJA		RUVBL1	RUVBL1		0.00370488	Down in BLEO
+	2.32453	-0.277431	tr|U3CAP4|U3CAP4_CALJA;tr|F7CYM6|F7CYM6_CALJA		TCP1	TCP1		0.00473666	Down in BLEO
+	2.48527	-0.274911	tr|F7EYY0|F7EYY0_CALJA;tr|F7A7J9|F7A7J9_CALJA		CCT4	CCT4		0.00327134	Down in BLEO
+	2.73571	-0.268362	tr|F7H3U5|F7H3U5_CALJA		PLEC	PLEC		0.00183776	Down in BLEO
+	2.36476	-0.264158	tr|A0A2R8MV87|A0A2R8MV87_CALJA;tr|F6TLF0|F6TLF0_CALJA;tr|F7I1P1|F7I1P1_CALJA		HDGF	HDGF		0.00431761	Down in BLEO
+	2.34361	-0.26414	tr|F7AFN0|F7AFN0_CALJA;tr|F7ECV0|F7ECV0_CALJA;tr|A0A2R8MX49|A0A2R8MX49_CALJA;tr|F7I5M7|F7I5M7_CALJA		HNRNPH1	HNRNPH1		0.00453306	Down in BLEO
+	2.67182	-0.261654	tr|F7EMU8|F7EMU8_CALJA;tr|F7GC07|F7GC07_CALJA;tr|F7G016|F7G016_CALJA		SLC12A2	SLC12A2		0.002129	Down in BLEO
+	2.76082	-0.25699	tr|J9QRH9|J9QRH9_CALJA		LDHB	LDHB		0.00173454	Down in BLEO
+	2.69922	-0.24937	tr|F7GB09|F7GB09_CALJA		TJP1	TJP1		0.00199887	Down in BLEO
+	3.06793	-0.239894	tr|U3FM72|U3FM72_CALJA;tr|F7F099|F7F099_CALJA		ETF1	ETF1		0.000855207	Down in BLEO
+	3.65339	-0.211885	tr|F7IAN6|F7IAN6_CALJA		COPA	COPA		0.000222129	Down in BLEO
+	3.19398	0.220627	tr|F7GST1|F7GST1_CALJA;tr|F6UQR1|F6UQR1_CALJA;tr|F6UPC4|F6UPC4_CALJA		ACTR3	ACTR3		0.000639759	UP in BLEO
+	4.34445	0.247121	tr|U3EUB9|U3EUB9_CALJA;tr|A0A2R8MRP2|A0A2R8MRP2_CALJA		VCP	VCP		4.52429e-05	UP in BLEO
+	2.69927	0.274875	tr|A0A5F4VSE1|A0A5F4VSE1_CALJA;tr|A0A2R8MVJ2|A0A2R8MVJ2_CALJA;tr|F7H6J7|F7H6J7_CALJA		DNAJC3	DNAJC3		0.00199861	UP in BLEO
+	2.07532	0.277163	tr|F7H0S1|F7H0S1_CALJA;tr|F7H0K4|F7H0K4_CALJA		ERP44	ERP44		0.00840776	UP in BLEO
+	2.15895	0.284777	tr|U3EFQ6|U3EFQ6_CALJA		ATP5A1	ATP5A1		0.00693509	UP in BLEO
+	2.20324	0.290971	tr|F7IB81|F7IB81_CALJA		TAGLN2	TAGLN2		0.0062627	UP in BLEO
+	2.45721	0.298354	tr|F7HZX0|F7HZX0_CALJA;tr|A0A5F4W892|A0A5F4W892_CALJA;tr|F6R0T5|F6R0T5_CALJA;tr|A0A5F4W5G3|A0A5F4W5G3_CALJA;tr|A0A5F4W3T3|A0A5F4W3T3_CALJA;tr|A0A5F4VY91|A0A5F4VY91_CALJA		LPP	LPP		0.00348975	UP in BLEO
+	2.25668	0.301358	tr|F6YZY0|F6YZY0_CALJA;tr|A0A5F4WLE5|A0A5F4WLE5_CALJA;tr|A0A2R8NAP8|A0A2R8NAP8_CALJA;tr|F6Z0L9|F6Z0L9_CALJA;tr|F6Z0Z7|F6Z0Z7_CALJA		A0A5F4WLE5	LDHA		0.00553763	UP in BLEO
+	2.13943	0.302232	tr|F7IIB5|F7IIB5_CALJA		LAP3	LAP3		0.00725391	UP in BLEO
+	1.86115	0.307465	tr|F7H6F9|F7H6F9_CALJA;tr|A0A2R8MX52|A0A2R8MX52_CALJA;tr|A0A2R8MP59|A0A2R8MP59_CALJA;tr|A0A2R8PG23|A0A2R8PG23_CALJA;tr|A0A2R8M8I7|A0A2R8M8I7_CALJA;tr|A0A5F4WAP1|A0A5F4WAP1_CALJA;tr|A0A5F4W0R4|A0A5F4W0R4_CALJA;tr|F7H163|F7H163_CALJA;tr|A0A5F4VZL2|A0A5F4VZL2_CALJA		CAMK2D	CAMK2D		0.0137674	UP in BLEO
+	2.05563	0.307776	tr|A0A2R8MBT4|A0A2R8MBT4_CALJA;tr|U3EB91|U3EB91_CALJA;tr|A0A5F4WMS7|A0A5F4WMS7_CALJA;tr|F7IKM9|F7IKM9_CALJA;tr|F6Q7F0|F6Q7F0_CALJA;tr|U3D6K7|U3D6K7_CALJA;tr|A0A2R8N9U8|A0A2R8N9U8_CALJA;tr|A0A2R8MDB3|A0A2R8MDB3_CALJA		MYO1B	MYO1B		0.00879779	UP in BLEO
+	2.00427	0.3079	tr|U3EBE7|U3EBE7_CALJA;tr|A0A5K1UUR3|A0A5K1UUR3_CALJA;tr|F7BZP0|F7BZP0_CALJA;tr|U3F5Q3|U3F5Q3_CALJA		DCTN2	DCTN2		0.0099022	UP in BLEO
+	2.50324	0.309178	tr|U3D1B8|U3D1B8_CALJA;tr|A0A2R8MM95|A0A2R8MM95_CALJA;tr|F7I1V5|F7I1V5_CALJA		HSD17B10	HSD17B10		0.00313881	UP in BLEO
+	1.85105	0.314099	tr|A0A2R8MMH3|A0A2R8MMH3_CALJA;tr|F7IG95|F7IG95_CALJA;tr|A0A2R8MNZ2|A0A2R8MNZ2_CALJA;tr|A0A2R8MVF4|A0A2R8MVF4_CALJA		HADHB	HADHB		0.0140912	UP in BLEO
+	2.31918	0.315671	tr|F7H0W5|F7H0W5_CALJA;tr|A0A2R8MJZ6|A0A2R8MJZ6_CALJA		ACAT1	ACAT1		0.0047954	UP in BLEO
+	2.04946	0.317361	tr|A0A2R8M8A7|A0A2R8M8A7_CALJA;tr|U3BL34|U3BL34_CALJA;tr|A0A2R8MDF9|A0A2R8MDF9_CALJA		PHB2	PHB2		0.00892356	UP in BLEO
+	2.30018	0.317452	tr|F7GLR8|F7GLR8_CALJA;tr|F7GIP0|F7GIP0_CALJA;tr|F7GIM9|F7GIM9_CALJA;tr|F7GQ96|F7GQ96_CALJA;tr|F7GQ91|F7GQ91_CALJA;tr|A0A5F4W7D5|A0A5F4W7D5_CALJA;tr|A0A5F4VQL6|A0A5F4VQL6_CALJA;tr|A0A5F4W337|A0A5F4W337_CALJA;tr|A0A5F4WGB9|A0A5F4WGB9_CALJA		CAST	CAST		0.00500982	UP in BLEO
+	2.02248	0.318009	tr|F7EI23|F7EI23_CALJA;tr|F7EWG3|F7EWG3_CALJA;tr|U3EIC6|U3EIC6_CALJA		ACTR2	ACTR2		0.00949546	UP in BLEO
+	2.02445	0.321218	tr|U3ATI5|U3ATI5_CALJA;tr|F6ZT89|F6ZT89_CALJA;tr|F7EZA5|F7EZA5_CALJA;tr|A0A5F4W7H9|A0A5F4W7H9_CALJA;tr|F7AAF7|F7AAF7_CALJA		SCP2	SCP2		0.00945266	UP in BLEO
+	1.81472	0.328027	tr|F7EF24|F7EF24_CALJA;tr|F6YQV0|F6YQV0_CALJA;tr|A0A2R8MEB9|A0A2R8MEB9_CALJA		ETFA	ETFA		0.0153208	UP in BLEO
+	2.14008	0.328382	tr|A0A5F4W8H3|A0A5F4W8H3_CALJA;tr|A0A2R8PF08|A0A2R8PF08_CALJA;tr|F7I6P0|F7I6P0_CALJA;tr|F7I6P4|F7I6P4_CALJA;tr|A0A5F4WA47|A0A5F4WA47_CALJA;tr|A0A5F4W580|A0A5F4W580_CALJA;tr|F7I6N8|F7I6N8_CALJA;tr|F7I6P7|F7I6P7_CALJA		CSNK2A1	CSNK2A1		0.00724295	UP in BLEO
+	2.74349	0.340177	tr|A0A2R8PHY7|A0A2R8PHY7_CALJA;tr|F6STU1|F6STU1_CALJA;tr|A0A2R8PH69|A0A2R8PH69_CALJA		PYGB	PYGB		0.00180512	UP in BLEO
+	2.38897	0.340505	tr|A0A5F4W0D0|A0A5F4W0D0_CALJA;tr|A0A5K1TXJ0|A0A5K1TXJ0_CALJA;tr|A0A5K1UK04|A0A5K1UK04_CALJA		AP2A1	AP2A1		0.00408352	UP in BLEO
+	1.75171	0.341712	tr|F6RTH7|F6RTH7_CALJA;tr|A0A2R8M963|A0A2R8M963_CALJA		MDH2	MDH2		0.017713	UP in BLEO
+	2.37029	0.344091	tr|A0A2R8MW41|A0A2R8MW41_CALJA;tr|U3EA04|U3EA04_CALJA;tr|A0A2R8MW11|A0A2R8MW11_CALJA;tr|A0A5F4WAE3|A0A5F4WAE3_CALJA		LOC103795068	LOC103795068		0.00426292	UP in BLEO
+	2.38192	0.346711	tr|U3EQL0|U3EQL0_CALJA;tr|H9KVX1|H9KVX1_CALJA		P4HB	P4HB		0.00415033	UP in BLEO
+	4.11862	0.350011	tr|A0A2R8PLU2|A0A2R8PLU2_CALJA;tr|A0A2R8P1E1|A0A2R8P1E1_CALJA;tr|U3FJB7|U3FJB7_CALJA;tr|F7I996|F7I996_CALJA		ATP6V1E1	ATP6V1E1		7.60985e-05	UP in BLEO
+	2.69483	0.350218	tr|F7IC21|F7IC21_CALJA;tr|F7IC18|F7IC18_CALJA		PRKAR2A	PRKAR2A		0.00201916	UP in BLEO
+	1.70678	0.351188	tr|F7HJT0|F7HJT0_CALJA;tr|A0A5F4WAT8|A0A5F4WAT8_CALJA		CYC1	CYC1		0.0196435	UP in BLEO
+	1.88394	0.351287	tr|F6SWH8|F6SWH8_CALJA;tr|A0A2R8MVK7|A0A2R8MVK7_CALJA;tr|A0A2R8MLU6|A0A2R8MLU6_CALJA;tr|F6T6X4|F6T6X4_CALJA		PARVA	PARVA		0.0130635	UP in BLEO
+	1.65195	0.352152	tr|U3CEY5|U3CEY5_CALJA;tr|A0A2R8MCJ5|A0A2R8MCJ5_CALJA;tr|U3BWR5|U3BWR5_CALJA;tr|U3DSG1|U3DSG1_CALJA;tr|A0A2R8MHR7|A0A2R8MHR7_CALJA		KTN1	KTN1		0.0222869	UP in BLEO
+	1.97857	0.357902	tr|F7IC22|F7IC22_CALJA		GNAQ	GNAQ		0.0105059	UP in BLEO
+	1.80036	0.358762	tr|F7HPQ6|F7HPQ6_CALJA;tr|F7HPP7|F7HPP7_CALJA		ATP6V1H	ATP6V1H		0.0158358	UP in BLEO
+	3.44789	0.359737	tr|F7FPL5|F7FPL5_CALJA;tr|F6VQ06|F6VQ06_CALJA		PGM1	PGM1		0.000356544	UP in BLEO
+	3.10282	0.360684	tr|U3DHC9|U3DHC9_CALJA;tr|A0A5F4WHK7|A0A5F4WHK7_CALJA;tr|A0A2R8MNL2|A0A2R8MNL2_CALJA		USP14	USP14		0.000789195	UP in BLEO
+	2.24459	0.362693	tr|F6UCY5|F6UCY5_CALJA;tr|F6ZG53|F6ZG53_CALJA;tr|F7HXH1|F7HXH1_CALJA		F6ZG53	F6ZG53		0.0056939	UP in BLEO
+	1.7127	0.362969	tr|F6QBX3|F6QBX3_CALJA		LGALS3	LGALS3		0.0193775	UP in BLEO
+	2.02696	0.368834	tr|U3DNG3|U3DNG3_CALJA		PIP4K2A	PIP4K2A		0.00939816	UP in BLEO
+	1.61841	0.369045	tr|A0A5F4WFK5|A0A5F4WFK5_CALJA;tr|F7IEA9|F7IEA9_CALJA;tr|A0A5F4WIK4|A0A5F4WIK4_CALJA		FAH	FAH		0.0240762	UP in BLEO
+	1.55108	0.369782	tr|F6ZT02|F6ZT02_CALJA;tr|F6YSN7|F6YSN7_CALJA;tr|A0A5F4WBR7|A0A5F4WBR7_CALJA		TCP11L1	TCP11L1		0.0281135	UP in BLEO
+	1.95317	0.372721	tr|F7HWG0|F7HWG0_CALJA;tr|A0A2R8PND8|A0A2R8PND8_CALJA		TIPRL	TIPRL		0.0111386	UP in BLEO
+	3.08566	0.376263	tr|F7H258|F7H258_CALJA;tr|F7IAX6|F7IAX6_CALJA;tr|F7I5Y3|F7I5Y3_CALJA;tr|F7H0C5|F7H0C5_CALJA;sp|A2TIL1|GSHR_CALJA;tr|A0A5F4W3W6|A0A5F4W3W6_CALJA		GSR	GSR		0.000820994	UP in BLEO
+	2.0219	0.376735	tr|F7ALK9|F7ALK9_CALJA;tr|A0A2R8MTS6|A0A2R8MTS6_CALJA;tr|A0A2R8MAS3|A0A2R8MAS3_CALJA;tr|A0A5F4W6F3|A0A5F4W6F3_CALJA;tr|A0A2R8NEG6|A0A2R8NEG6_CALJA		LOC100389097	LOC100389097		0.00950823	UP in BLEO
+	2.22957	0.377238	tr|F6X569|F6X569_CALJA;tr|F7H490|F7H490_CALJA;tr|F6YAV3|F6YAV3_CALJA;tr|A0A2R8MHL0|A0A2R8MHL0_CALJA		PDHA1	PDHA1		0.00589434	UP in BLEO
+	2.65362	0.380351	tr|A0A2R8MBE4|A0A2R8MBE4_CALJA;tr|F7I982|F7I982_CALJA		ATP6V1B2	ATP6V1B2		0.00222014	UP in BLEO
+	2.38871	0.381855	tr|A0A2R8PN64|A0A2R8PN64_CALJA;tr|A0A5F4W7V1|A0A5F4W7V1_CALJA;tr|A0A5F4W7D4|A0A5F4W7D4_CALJA;tr|A0A5F4W1N5|A0A5F4W1N5_CALJA;tr|F7I9U5|F7I9U5_CALJA		LOC100392617	LOC100392617		0.00408589	UP in BLEO
+	3.31643	0.383161	tr|A0A2R8NBE3|A0A2R8NBE3_CALJA;tr|U3B352|U3B352_CALJA;tr|F6Z1F6|F6Z1F6_CALJA;tr|A0A2R8MGS0|A0A2R8MGS0_CALJA		MDH1	MDH1		0.000482578	UP in BLEO
+	1.99277	0.387882	tr|F7CA96|F7CA96_CALJA;tr|A0A2R8MKK4|A0A2R8MKK4_CALJA		ALDH6A1	ALDH6A1		0.0101678	UP in BLEO
+	1.89596	0.392853	tr|F6W0P4|F6W0P4_CALJA;tr|A0A5F4VSZ6|A0A5F4VSZ6_CALJA;tr|A0A5F4VSU2|A0A5F4VSU2_CALJA		ADH5	ADH5		0.0127068	UP in BLEO
+	2.45007	0.395666	tr|F6XT20|F6XT20_CALJA		CAND1	CAND1		0.00354758	UP in BLEO
+	2.64253	0.396015	tr|F6QE50|F6QE50_CALJA;tr|A0A2R8N1H6|A0A2R8N1H6_CALJA;tr|A0A2R8P163|A0A2R8P163_CALJA;tr|A0A2R8NB07|A0A2R8NB07_CALJA		OARD1	OARD1		0.00227756	UP in BLEO
+	4.1535	0.396024	tr|F7I1Z7|F7I1Z7_CALJA;tr|U3CJM4|U3CJM4_CALJA		NPEPPS	NPEPPS		7.02262e-05	UP in BLEO
+	2.49273	0.397398	tr|F7F7R2|F7F7R2_CALJA;tr|F7FLF7|F7FLF7_CALJA		AP2M1	AP2M1		0.00321566	UP in BLEO
+	2.28454	0.399779	tr|U3BDI8|U3BDI8_CALJA;tr|F6WDZ4|F6WDZ4_CALJA;tr|F7ERW1|F7ERW1_CALJA		AK3	AK3		0.00519355	UP in BLEO
+	1.81558	0.401082	tr|F7GS69|F7GS69_CALJA;tr|F7FDF1|F7FDF1_CALJA		GBE1	GBE1		0.0152905	UP in BLEO
+	1.55188	0.402052	tr|F6WQM2|F6WQM2_CALJA;tr|A0A2R8N483|A0A2R8N483_CALJA		PLP2	PLP2		0.0280624	UP in BLEO
+	2.21956	0.414228	tr|Q2I825|Q2I825_CALJA;tr|A0A2R8MHN3|A0A2R8MHN3_CALJA		GCLM	GCLM		0.00603173	UP in BLEO
+	3.468	0.415984	tr|F7IL56|F7IL56_CALJA		MLEC	MLEC		0.000340412	UP in BLEO
+	1.5886	0.421687	tr|A0A2R8MB70|A0A2R8MB70_CALJA;tr|A0A2R8MYU2|A0A2R8MYU2_CALJA;tr|U3DWK4|U3DWK4_CALJA		PDHB	PDHB		0.0257867	UP in BLEO
+	1.48316	0.423086	tr|F7HHH3|F7HHH3_CALJA		SPCS3	SPCS3		0.0328729	UP in BLEO
+	1.67654	0.425176	tr|U3FTJ9|U3FTJ9_CALJA;tr|F6X0N6|F6X0N6_CALJA;tr|F6V9U1|F6V9U1_CALJA;tr|F6YAY8|F6YAY8_CALJA		LMNA	LMNA		0.0210599	UP in BLEO
+	1.69429	0.428642	tr|F7I0K8|F7I0K8_CALJA;tr|U3C856|U3C856_CALJA;tr|A0A5F4VZ54|A0A5F4VZ54_CALJA		CYB5R3	CYB5R3		0.0202168	UP in BLEO
+	1.40685	0.429495	tr|U3CPK8|U3CPK8_CALJA;tr|F7I2K9|F7I2K9_CALJA		STAU1	STAU1		0.0391876	UP in BLEO
+	4.03639	0.429503	tr|A0A2R8PEQ7|A0A2R8PEQ7_CALJA;tr|F7IDS6|F7IDS6_CALJA;tr|A0A2R8MS66|A0A2R8MS66_CALJA;tr|A0A2R8MTF1|A0A2R8MTF1_CALJA		F7IDS6	F7IDS6		9.19634e-05	UP in BLEO
+	2.53764	0.430682	tr|F7HLB5|F7HLB5_CALJA;tr|F7HLD4|F7HLD4_CALJA;tr|F7HL69|F7HL69_CALJA;tr|F7HL63|F7HL63_CALJA		GALC	GALC		0.00289975	UP in BLEO
+	3.78036	0.43362	tr|A0A2R8P3W5|A0A2R8P3W5_CALJA		SERPINB1	SERPINB1		0.000165823	UP in BLEO
+	2.63932	0.435028	tr|U3E2Y9|U3E2Y9_CALJA		ZYX	ZYX		0.00229448	UP in BLEO
+	1.3766	0.435671	tr|F7ITA6|F7ITA6_CALJA;tr|F7INM3|F7INM3_CALJA		ADRM1	ADRM1		0.0420145	UP in BLEO
+	2.16057	0.444425	tr|F7ISQ5|F7ISQ5_CALJA		SCFD1	SCFD1		0.00690928	UP in BLEO
+	1.49012	0.449095	tr|F7A2C0|F7A2C0_CALJA		PPP1R18	PPP1R18		0.0323504	UP in BLEO
+	1.34994	0.45002	tr|A0A5K1VPP3|A0A5K1VPP3_CALJA;tr|A0A2R8M7Q0|A0A2R8M7Q0_CALJA		LAMP1	LAMP1		0.0446744	UP in BLEO
+	1.57908	0.45134	tr|F7HR42|F7HR42_CALJA;tr|F7HVF7|F7HVF7_CALJA;tr|F6TE95|F6TE95_CALJA		AKR1C1	AKR1C1		0.0263584	UP in BLEO
+	2.26282	0.451705	tr|F7ID77|F7ID77_CALJA;tr|F7ID71|F7ID71_CALJA		CLTB	CLTB		0.00545979	UP in BLEO
+	2.38613	0.455496	tr|F7E965|F7E965_CALJA;tr|A0A5F4WG57|A0A5F4WG57_CALJA		A0A5F4WG57	ATP5F1B		0.00411027	UP in BLEO
+	1.46998	0.457919	tr|A0A2R8MRZ1|A0A2R8MRZ1_CALJA;tr|A0A2R8ML65|A0A2R8ML65_CALJA;tr|A0A5K1VHJ5|A0A5K1VHJ5_CALJA;tr|A0A2R8MP12|A0A2R8MP12_CALJA;tr|A0A2R8P3Z1|A0A2R8P3Z1_CALJA;tr|F7HVP2|F7HVP2_CALJA;tr|F7HVM0|F7HVM0_CALJA;tr|A0A2R8MX26|A0A2R8MX26_CALJA;tr|A0A2R8MCG9|A0A2R8MCG9_CALJA;tr|U3CHR4|U3CHR4_CALJA		EPB41L2	EPB41L2		0.0338858	UP in BLEO
+	2.55072	0.458618	tr|F6TH52|F6TH52_CALJA;tr|F6TSQ1|F6TSQ1_CALJA;tr|A0A5F4WLC1|A0A5F4WLC1_CALJA		MYL6	MYL6		0.00281372	UP in BLEO
+	1.83063	0.461493	tr|U3DG44|U3DG44_CALJA;tr|F6R327|F6R327_CALJA;tr|F6R465|F6R465_CALJA;tr|A0A2R8MU25|A0A2R8MU25_CALJA;tr|F6RDT0|F6RDT0_CALJA		FLNB	FLNB		0.0147698	UP in BLEO
+	2.69281	0.46456	tr|F6XLM6|F6XLM6_CALJA;tr|F7I163|F7I163_CALJA;tr|A0A2R8NB95|A0A2R8NB95_CALJA		LEMD2	LEMD2		0.00202856	UP in BLEO
+	2.19878	0.466583	tr|F7IH18|F7IH18_CALJA;tr|F6S6F4|F6S6F4_CALJA		SNX2	SNX2		0.00632728	UP in BLEO
+	2.49446	0.467302	tr|F7IJT9|F7IJT9_CALJA;tr|F7HDB1|F7HDB1_CALJA;tr|F7HIB4|F7HIB4_CALJA		MYL12B	MYL12B		0.00320285	UP in BLEO
+	1.5247	0.468576	tr|F7FVZ5|F7FVZ5_CALJA;tr|A0A2R8P8J0|A0A2R8P8J0_CALJA;tr|F7IM20|F7IM20_CALJA		PPT1	PPT1		0.0298746	UP in BLEO
+	1.84828	0.472366	tr|U3CYJ4|U3CYJ4_CALJA;tr|A0A2R8MM80|A0A2R8MM80_CALJA		MAP2K3	MAP2K3		0.0141813	UP in BLEO
+	2.67865	0.472812	tr|F7HUX7|F7HUX7_CALJA;tr|F6VL40|F6VL40_CALJA		HADHA	HADHA		0.0020958	UP in BLEO
+	2.95998	0.473073	tr|F7IB07|F7IB07_CALJA;tr|F7I8Q0|F7I8Q0_CALJA		ACO2	ACO2		0.00109653	UP in BLEO
+	2.27474	0.477118	tr|A0A5F4W7V4|A0A5F4W7V4_CALJA		DSTN	DSTN		0.00531203	UP in BLEO
+	2.11537	0.477485	tr|U3BZW9|U3BZW9_CALJA;tr|A0A2R8MG10|A0A2R8MG10_CALJA		CACNA2D1	CACNA2D1		0.00766709	UP in BLEO
+	1.93865	0.478252	tr|F6QJZ8|F6QJZ8_CALJA		PLOD1	PLOD1		0.0115173	UP in BLEO
+	3.12689	0.479172	tr|U3FEL9|U3FEL9_CALJA;tr|A0A2R8N2L7|A0A2R8N2L7_CALJA		IDH1	IDH1		0.000746635	UP in BLEO
+	4.65486	0.481619	tr|F6ZZ90|F6ZZ90_CALJA;tr|F6YYM7|F6YYM7_CALJA;tr|A0A2R8MMM3|A0A2R8MMM3_CALJA		MYH9	MYH9		2.21382e-05	UP in BLEO
+	2.14306	0.48464	tr|A0A2R8MSY2|A0A2R8MSY2_CALJA;tr|F6SQW1|F6SQW1_CALJA;tr|A0A2R8NEQ9|A0A2R8NEQ9_CALJA;tr|F7DMR1|F7DMR1_CALJA;tr|A0A2R8PER2|A0A2R8PER2_CALJA;tr|A0A2R8MPB4|A0A2R8MPB4_CALJA;tr|A0A2R8PCU0|A0A2R8PCU0_CALJA		LOC100408928	LOC100408928		0.00719351	UP in BLEO
+	2.23149	0.487279	tr|U3ETR3|U3ETR3_CALJA		BDH2	BDH2		0.00586833	UP in BLEO
+	1.53962	0.488082	tr|F7IAS0|F7IAS0_CALJA;tr|F7HN69|F7HN69_CALJA;tr|F7IK29|F7IK29_CALJA;tr|F7I8A7|F7I8A7_CALJA		MACROH2A1	MACROH2A1		0.0288654	UP in BLEO
+	1.29964	0.491189	tr|U3E282|U3E282_CALJA		DDAH2	DDAH2		0.05016	UP in BLEO
+	2.67784	0.492262	tr|F7HT10|F7HT10_CALJA;tr|F6Q3M8|F6Q3M8_CALJA		NCSTN	NCSTN		0.0020997	UP in BLEO
+	1.84077	0.493428	tr|A0A2R8MRS4|A0A2R8MRS4_CALJA;tr|A0A2R8MDL1|A0A2R8MDL1_CALJA		ACOT9	ACOT9		0.0144288	UP in BLEO
+	3.69375	0.495319	tr|F6VQV9|F6VQV9_CALJA;tr|A0A2R8MXG4|A0A2R8MXG4_CALJA		MIEN1	MIEN1		0.000202418	UP in BLEO
+	3.09959	0.497081	tr|F7HWA1|F7HWA1_CALJA		GOT1	GOT1		0.000795075	UP in BLEO
+	2.00146	0.497087	tr|F7D6R2|F7D6R2_CALJA;tr|A0A5F4W8I1|A0A5F4W8I1_CALJA		PRDX3	PRDX3		0.00996642	UP in BLEO
+	1.47561	0.501909	tr|F7FU98|F7FU98_CALJA		FCSK	FCSK		0.0334493	UP in BLEO
+	2.48614	0.509791	tr|F7AKB9|F7AKB9_CALJA		F7AKB9	F7AKB9		0.00326479	UP in BLEO
+	3.33072	0.514136	tr|F6RH40|F6RH40_CALJA		MAP1B	MAP1B		0.000466955	UP in BLEO
+	1.54933	0.515377	tr|F7I212|F7I212_CALJA;tr|A0A2R8MRL7|A0A2R8MRL7_CALJA		F7I212	F7I212		0.0282276	UP in BLEO
+	1.46999	0.516627	tr|F6VKM1|F6VKM1_CALJA		ATP6V1G1	ATP6V1G1		0.0338855	UP in BLEO
+	1.99704	0.520382	tr|F7HWW5|F7HWW5_CALJA		LACTB	LACTB		0.0100685	UP in BLEO
+	2.22265	0.524485	tr|U3AUI9|U3AUI9_CALJA		ENDOD1	ENDOD1		0.00598895	UP in BLEO
+	2.70892	0.529546	tr|F7GQY0|F7GQY0_CALJA;tr|F6YET8|F6YET8_CALJA;tr|F6WMH6|F6WMH6_CALJA		NSF	NSF		0.00195472	UP in BLEO
+	1.94055	0.529562	tr|A0A2R8NFT5|A0A2R8NFT5_CALJA;tr|A0A5F4WM88|A0A5F4WM88_CALJA;tr|F7I2X3|F7I2X3_CALJA;tr|F7I2W7|F7I2W7_CALJA;tr|A0A2R8MC27|A0A2R8MC27_CALJA		ANXA5	ANXA5		0.0114669	UP in BLEO
+	1.9899	0.52989	tr|F6SUS4|F6SUS4_CALJA		CD59	CD59		0.0102353	UP in BLEO
+	3.54333	0.531057	tr|U3E1Z7|U3E1Z7_CALJA;tr|U3CSN7|U3CSN7_CALJA		P4HA2	P4HA2		0.000286197	UP in BLEO
+	1.69483	0.532131	tr|U3DL73|U3DL73_CALJA;tr|F7AKL6|F7AKL6_CALJA;tr|F7AKN2|F7AKN2_CALJA		LAMP2	LAMP2		0.0201917	UP in BLEO
+	2.602	0.532694	tr|A0A5F4WG82|A0A5F4WG82_CALJA;tr|F6VZW7|F6VZW7_CALJA;tr|A0A5F4WHX7|A0A5F4WHX7_CALJA		ECH1	ECH1		0.00250033	UP in BLEO
+	1.66814	0.53475	tr|U3DUY3|U3DUY3_CALJA;tr|A0A2R8M542|A0A2R8M542_CALJA;sp|Q28333|GLO2_CALJA		HAGH	HAGH		0.0214716	UP in BLEO
+	1.73055	0.537942	tr|F7IQK8|F7IQK8_CALJA		SDHB	SDHB		0.0185972	UP in BLEO
+	2.89788	0.539399	tr|U3EQM9|U3EQM9_CALJA;tr|U3FSV0|U3FSV0_CALJA;tr|U3FNM7|U3FNM7_CALJA;tr|A0A5F4WH22|A0A5F4WH22_CALJA;tr|F6WL20|F6WL20_CALJA		ACTN4	ACTN4		0.00126507	UP in BLEO
+	2.58657	0.540506	tr|U3E3J0|U3E3J0_CALJA		HIBADH	HIBADH		0.00259076	UP in BLEO
+	2.28203	0.541868	tr|F7IFM0|F7IFM0_CALJA;tr|A0A2R8MFX8|A0A2R8MFX8_CALJA		RAB31	RAB31		0.00522357	UP in BLEO
+	2.82866	0.542398	tr|U3EZI1|U3EZI1_CALJA		DUSP3	DUSP3		0.00148367	UP in BLEO
+	1.94837	0.543467	tr|F7I3R3|F7I3R3_CALJA;tr|A0A5F4WE19|A0A5F4WE19_CALJA;tr|F7HRV6|F7HRV6_CALJA;tr|F6Y6L9|F6Y6L9_CALJA		DLD	DLD		0.0112623	UP in BLEO
+	1.3891	0.545935	tr|F7C6N5|F7C6N5_CALJA;tr|F7IFX4|F7IFX4_CALJA		NT5E	NT5E		0.0408227	UP in BLEO
+	1.30124	0.549831	tr|A0A2R8MZA0|A0A2R8MZA0_CALJA;tr|F7HNN3|F7HNN3_CALJA		MTPN	MTPN		0.0499764	UP in BLEO
+	1.5865	0.550051	tr|U3BQV2|U3BQV2_CALJA;tr|F6SE77|F6SE77_CALJA		STAT3	STAT3		0.0259118	UP in BLEO
+	3.10466	0.550288	tr|F7IBT6|F7IBT6_CALJA		VCL	VCL		0.000785846	UP in BLEO
+	2.35772	0.554252	tr|F7I7T8|F7I7T8_CALJA;tr|A0A2R8M957|A0A2R8M957_CALJA;tr|F7I7U6|F7I7U6_CALJA		HADH	HADH		0.00438812	UP in BLEO
+	2.79765	0.555591	tr|A0A5F4VU06|A0A5F4VU06_CALJA;tr|F7FL95|F7FL95_CALJA		COL3A1	COL3A1		0.0015935	UP in BLEO
+	2.62024	0.555689	tr|A0A5F4VZ85|A0A5F4VZ85_CALJA;tr|F7IG66|F7IG66_CALJA;tr|A0A2R8NDZ2|A0A2R8NDZ2_CALJA;tr|A0A5F4WGY6|A0A5F4WGY6_CALJA;tr|A0A2R8P7P1|A0A2R8P7P1_CALJA		TOR1AIP1	TOR1AIP1		0.00239749	UP in BLEO
+	2.16334	0.559614	tr|F7IG88|F7IG88_CALJA		COMT	COMT		0.00686524	UP in BLEO
+	1.58943	0.560064	tr|A0A2R8MB69|A0A2R8MB69_CALJA;tr|F6TEN1|F6TEN1_CALJA;tr|A0A2R8ML22|A0A2R8ML22_CALJA		PTTG1IP	PTTG1IP		0.025738	UP in BLEO
+	5.86997	0.561191	tr|F7GMY5|F7GMY5_CALJA		ATP2B4	ATP2B4		1.34904e-06	UP in BLEO
+	1.851	0.563013	tr|A0A2R8M3Y7|A0A2R8M3Y7_CALJA;tr|F7DV05|F7DV05_CALJA		LIMA1	LIMA1		0.0140928	UP in BLEO
+	2.92237	0.563387	tr|A0A5K1TXB6|A0A5K1TXB6_CALJA;tr|A0A2R8MET3|A0A2R8MET3_CALJA		APEH	APEH		0.00119573	UP in BLEO
+	2.98987	0.56538	tr|F6RKX7|F6RKX7_CALJA;tr|F7EGM5|F7EGM5_CALJA		SLC25A11	SLC25A11		0.00102361	UP in BLEO
+	4.03502	0.566018	tr|F7I0Y3|F7I0Y3_CALJA		ERLIN2	ERLIN2		9.22524e-05	UP in BLEO
+	1.98145	0.568921	tr|F7HQU3|F7HQU3_CALJA		MYLK	MYLK		0.0104364	UP in BLEO
+	2.08675	0.570367	tr|U3CVJ4|U3CVJ4_CALJA;tr|F7FQF4|F7FQF4_CALJA		CPT1A	CPT1A		0.00818932	UP in BLEO
+	2.37349	0.571504	tr|U3DPG6|U3DPG6_CALJA		GALM	GALM		0.00423169	UP in BLEO
+	3.31482	0.573596	tr|F7GMX2|F7GMX2_CALJA;tr|U3EL03|U3EL03_CALJA;tr|A0A5F4W7B5|A0A5F4W7B5_CALJA		CTSA	CTSA		0.00048437	UP in BLEO
+	3.54173	0.576407	tr|U3EDH1|U3EDH1_CALJA		PCYOX1	PCYOX1		0.000287258	UP in BLEO
+	3.21364	0.584317	tr|F7IBQ4|F7IBQ4_CALJA;tr|A0A2R8N1N9|A0A2R8N1N9_CALJA		MYL9	MYL9		0.000611445	UP in BLEO
+	2.35858	0.585025	tr|F6SDX3|F6SDX3_CALJA;tr|F6SCW2|F6SCW2_CALJA		GMPR	GMPR		0.00437949	UP in BLEO
+	1.95936	0.585379	tr|F6ZGY9|F6ZGY9_CALJA		PGLS	PGLS		0.0109809	UP in BLEO
+	1.88635	0.590367	tr|U3E4E5|U3E4E5_CALJA;tr|A0A5F4VVM2|A0A5F4VVM2_CALJA		STK38	STK38		0.0129911	UP in BLEO
+	3.99229	0.592591	tr|A0A2R8P5U0|A0A2R8P5U0_CALJA		MXRA7	MXRA7		0.00010179	UP in BLEO
+	2.58543	0.593036	tr|F7HZN6|F7HZN6_CALJA;tr|A0A2R8PIA3|A0A2R8PIA3_CALJA;tr|F7HPE2|F7HPE2_CALJA		SCARB2	SCARB2		0.0025976	UP in BLEO
+	1.38646	0.606487	tr|F7EGS6|F7EGS6_CALJA;tr|A0A2R8N7J3|A0A2R8N7J3_CALJA;tr|A0A2R8MQK3|A0A2R8MQK3_CALJA		CSRP2	CSRP2		0.0410715	UP in BLEO
+	2.24168	0.609948	tr|F7H340|F7H340_CALJA;tr|A0A2R8MJ73|A0A2R8MJ73_CALJA;tr|A0A2R8MUK0|A0A2R8MUK0_CALJA		PARK7	PARK7		0.00573215	UP in BLEO
+	2.18352	0.613624	tr|F7ECV5|F7ECV5_CALJA;tr|A0A2R8P1R9|A0A2R8P1R9_CALJA;tr|A0A2R8MRX6|A0A2R8MRX6_CALJA		A0A2R8P1R9	C2CD5		0.00655357	UP in BLEO
+	2.51341	0.618007	tr|F6PX72|F6PX72_CALJA;tr|F6R5M2|F6R5M2_CALJA;tr|A0A5F4WH70|A0A5F4WH70_CALJA;tr|A0A2R8N2L0|A0A2R8N2L0_CALJA;tr|A0A2R8MCX9|A0A2R8MCX9_CALJA		PDLIM5	PDLIM5		0.00306611	UP in BLEO
+	2.26799	0.623868	tr|F7GY08|F7GY08_CALJA;tr|F7IBE4|F7IBE4_CALJA		VDAC3	VDAC3		0.0053952	UP in BLEO
+	1.93397	0.624111	tr|U3B761|U3B761_CALJA;tr|A0A2R8MTP4|A0A2R8MTP4_CALJA		PRAF2	PRAF2		0.0116421	UP in BLEO
+	2.31029	0.62573	tr|F7I6J2|F7I6J2_CALJA;tr|F7IBD6|F7IBD6_CALJA		NAXE	NAXE		0.00489457	UP in BLEO
+	2.25687	0.628225	tr|A0A2R8N3I0|A0A2R8N3I0_CALJA;tr|A0A5F4W3U4|A0A5F4W3U4_CALJA;tr|F7BAR0|F7BAR0_CALJA;tr|A0A5F4W1J4|A0A5F4W1J4_CALJA;tr|F7IF48|F7IF48_CALJA		GDI1	GDI1		0.00553517	UP in BLEO
+	2.83617	0.629115	tr|F6PW96|F6PW96_CALJA;tr|A0A5K1VC28|A0A5K1VC28_CALJA		AK1	AK1		0.00145824	UP in BLEO
+	2.22875	0.635517	tr|A0A5F4WLQ3|A0A5F4WLQ3_CALJA;tr|F7E7C1|F7E7C1_CALJA;tr|F7E7A2|F7E7A2_CALJA		GBA	GBA		0.00590536	UP in BLEO
+	2.08912	0.638032	tr|A0A5F4VWX5|A0A5F4VWX5_CALJA;tr|F7G9R1|F7G9R1_CALJA;tr|F7G9P9|F7G9P9_CALJA		RNF213	RNF213		0.00814475	UP in BLEO
+	2.70738	0.639953	tr|F7H7Y6|F7H7Y6_CALJA;tr|A0A5F4W4J7|A0A5F4W4J7_CALJA;tr|A0A2R8PEX2|A0A2R8PEX2_CALJA;tr|A0A5F4VW65|A0A5F4VW65_CALJA;tr|A0A5F4W3S1|A0A5F4W3S1_CALJA;tr|A0A5F4VY31|A0A5F4VY31_CALJA;tr|A0A5F4W3T2|A0A5F4W3T2_CALJA		SLC25A4	SLC25A4		0.00196163	UP in BLEO
+	3.62019	0.640227	tr|U3DRU9|U3DRU9_CALJA		CMPK1	CMPK1		0.000239779	UP in BLEO
+	1.84622	0.641668	tr|U3EUN9|U3EUN9_CALJA;tr|F7DE33|F7DE33_CALJA		LASP1	LASP1		0.0142487	UP in BLEO
+	1.59131	0.642127	tr|U3D795|U3D795_CALJA;tr|A0A5F4VZG7|A0A5F4VZG7_CALJA		NENF	NENF		0.0256265	UP in BLEO
+	1.23008	0.646899	tr|F6WVT2|F6WVT2_CALJA;tr|A0A5F4W9U5|A0A5F4W9U5_CALJA;tr|A0A2R8MTX9|A0A2R8MTX9_CALJA;tr|F6WWW6|F6WWW6_CALJA		FSTL1	FSTL1		0.0588741	UP in BLEO
+	2.92145	0.652956	tr|F7H1Q8|F7H1Q8_CALJA		SFXN3	SFXN3		0.00119825	UP in BLEO
+	3.3969	0.654848	tr|F6PJT9|F6PJT9_CALJA;tr|F6PJT0|F6PJT0_CALJA;tr|A0A2R8MZ13|A0A2R8MZ13_CALJA;tr|A0A2R8MH20|A0A2R8MH20_CALJA;tr|F6QGE4|F6QGE4_CALJA		NPTN	NPTN		0.000400957	UP in BLEO
+	2.96097	0.655214	tr|F7IKR2|F7IKR2_CALJA;tr|A0A5F4VSR9|A0A5F4VSR9_CALJA;tr|F7I3J0|F7I3J0_CALJA;tr|A0A5F4WHY7|A0A5F4WHY7_CALJA;tr|A0A5F4VT24|A0A5F4VT24_CALJA;tr|F7I899|F7I899_CALJA		ENAH	ENAH		0.00109403	UP in BLEO
+	1.61923	0.658082	tr|F6TZL9|F6TZL9_CALJA;tr|F6QBP2|F6QBP2_CALJA		MYO6	MYO6		0.0240308	UP in BLEO
+	1.96987	0.661828	tr|F7AGU5|F7AGU5_CALJA;tr|F6ZZR3|F6ZZR3_CALJA;tr|A0A2R8P138|A0A2R8P138_CALJA		ALDH4A1	ALDH4A1		0.0107184	UP in BLEO
+	2.48325	0.667357	tr|U3BB47|U3BB47_CALJA		PAWR	PAWR		0.0032866	UP in BLEO
+	1.962	0.667602	tr|F7GNZ6|F7GNZ6_CALJA;tr|F7GGH2|F7GGH2_CALJA		SCAMP3	SCAMP3		0.0109143	UP in BLEO
+	1.81084	0.670208	tr|F7INK6|F7INK6_CALJA;tr|U3FMJ3|U3FMJ3_CALJA		NPC1	NPC1		0.0154584	UP in BLEO
+	1.45014	0.671144	tr|F7HZF6|F7HZF6_CALJA		CTSZ	CTSZ		0.0354701	UP in BLEO
+	3.07974	0.671627	tr|U3EIZ5|U3EIZ5_CALJA		CMAS	CMAS		0.000832268	UP in BLEO
+	3.15775	0.673544	tr|F7HLW5|F7HLW5_CALJA		PEBP1	PEBP1		0.000695422	UP in BLEO
+	2.74412	0.678516	tr|F7CL28|F7CL28_CALJA		IKBIP	IKBIP		0.00180251	UP in BLEO
+	2.66761	0.685194	tr|F7GSF5|F7GSF5_CALJA;tr|F7FF70|F7FF70_CALJA		PGK1	PGK1		0.00214975	UP in BLEO
+	3.06423	0.685486	tr|F7I0W8|F7I0W8_CALJA;tr|A0A2R8M6E6|A0A2R8M6E6_CALJA;tr|A0A2R8MY90|A0A2R8MY90_CALJA;tr|F6TFX6|F6TFX6_CALJA		LOC100409006	LOC100409006		0.000862529	UP in BLEO
+	2.89169	0.687342	tr|F7BWS5|F7BWS5_CALJA		TPI1	TPI1		0.00128324	UP in BLEO
+	2.68395	0.687564	tr|F7HYN0|F7HYN0_CALJA		MAP1A	MAP1A		0.00207036	UP in BLEO
+	1.56668	0.6888	tr|U3FIY1|U3FIY1_CALJA		TAX1BP3	TAX1BP3		0.0271219	UP in BLEO
+	4.26551	0.694527	tr|F7C9F2|F7C9F2_CALJA		ERP29	ERP29		5.42615e-05	UP in BLEO
+	1.39672	0.700393	tr|A0A5F4WLC2|A0A5F4WLC2_CALJA;tr|F7BGD7|F7BGD7_CALJA;tr|A0A5F4VXL6|A0A5F4VXL6_CALJA		ACSL3	ACSL3		0.0401122	UP in BLEO
+	2.52101	0.701497	tr|U3CZ52|U3CZ52_CALJA		PLD3	PLD3		0.00301296	UP in BLEO
+	4.3137	0.711708	tr|F7GR41|F7GR41_CALJA		TXNDC17	TXNDC17		4.85625e-05	UP in BLEO
+	1.89533	0.71235	tr|A0A2R8MFI6|A0A2R8MFI6_CALJA;tr|A0A2R8MRJ4|A0A2R8MRJ4_CALJA;tr|F7IJ49|F7IJ49_CALJA		A0A2R8MFI6	CNN2		0.0127252	UP in BLEO
+	3.28548	0.714991	tr|U3FIN1|U3FIN1_CALJA;tr|F7IAI2|F7IAI2_CALJA		FBLIM1	FBLIM1		0.000518224	UP in BLEO
+	2.34563	0.715322	tr|A0A5F4W883|A0A5F4W883_CALJA;tr|F6PJ20|F6PJ20_CALJA		CTSB	CTSB		0.00451199	UP in BLEO
+	1.83188	0.724202	tr|F7I551|F7I551_CALJA		PIP4P1	PIP4P1		0.0147273	UP in BLEO
+	2.84033	0.724824	tr|F7I2I3|F7I2I3_CALJA;tr|A0A5F4WG58|A0A5F4WG58_CALJA		HSPB1	HSPB1		0.00144435	UP in BLEO
+	3.72424	0.737455	tr|F7IFD2|F7IFD2_CALJA;tr|F7IPP3|F7IPP3_CALJA		EML2	EML2		0.000188696	UP in BLEO
+	3.69075	0.744154	tr|A0A5F4W5N2|A0A5F4W5N2_CALJA;tr|F7A375|F7A375_CALJA		GAA	GAA		0.000203822	UP in BLEO
+	2.84249	0.749877	tr|U3CL74|U3CL74_CALJA		NANS	NANS		0.00143717	UP in BLEO
+	2.63981	0.755051	tr|F7I4J0|F7I4J0_CALJA		LACTB2	LACTB2		0.00229189	UP in BLEO
+	1.52132	0.75588	tr|A0A2R8PL04|A0A2R8PL04_CALJA;tr|F7H7J1|F7H7J1_CALJA		ECHS1	ECHS1		0.0301081	UP in BLEO
+	1.09676	0.757571	tr|U3EW90|U3EW90_CALJA		SNX5	SNX5		0.0800269	UP in BLEO
+	4.42773	0.758599	tr|F7GNT1|F7GNT1_CALJA;tr|A0A5F4WG02|A0A5F4WG02_CALJA;tr|F7GNT8|F7GNT8_CALJA		ACTN1	ACTN1		3.73481e-05	UP in BLEO
+	3.0544	0.759085	tr|F7GSV8|F7GSV8_CALJA;tr|A0A2R8PAM7|A0A2R8PAM7_CALJA;tr|A0A2R8PCY9|A0A2R8PCY9_CALJA;tr|A0A2R8MGI6|A0A2R8MGI6_CALJA;tr|A0A2R8PK52|A0A2R8PK52_CALJA;tr|A0A2R8MM77|A0A2R8MM77_CALJA;tr|A0A5F4VTI6|A0A5F4VTI6_CALJA		ATP5MG	ATP5MG		0.000882265	UP in BLEO
+	1.08759	0.75996	tr|A0A5F4VU81|A0A5F4VU81_CALJA		A0A5F4VU81		unchar	0.0817347	UP in BLEO
+	3.10726	0.76457	tr|F7IPW8|F7IPW8_CALJA;tr|F7DZL3|F7DZL3_CALJA		HSPA4L	HSPA4L		0.000781165	UP in BLEO
+	3.1252	0.766474	tr|F7GT42|F7GT42_CALJA;tr|F7GT58|F7GT58_CALJA		PDLIM7	PDLIM7		0.000749555	UP in BLEO
+	1.14821	0.772271	tr|U3EFM6|U3EFM6_CALJA;tr|U3F4J3|U3F4J3_CALJA;tr|A0A2R8M6F8|A0A2R8M6F8_CALJA		RAB5B	RAB5B		0.0710871	UP in BLEO
+	1.77248	0.772776	tr|U3EAY2|U3EAY2_CALJA		TPM4	TPM4		0.0168859	UP in BLEO
+	2.65701	0.773591	tr|F7FQW6|F7FQW6_CALJA;tr|F7FQV0|F7FQV0_CALJA;tr|F7ER98|F7ER98_CALJA;tr|F7ERQ2|F7ERQ2_CALJA;tr|H9KXG9|H9KXG9_CALJA		TUBB2A	TUBB2A		0.00220288	UP in BLEO
+	4.64364	0.775167	tr|F7I2M8|F7I2M8_CALJA		VDAC2	VDAC2		2.27175e-05	UP in BLEO
+	2.02655	0.779667	tr|U3F425|U3F425_CALJA		FKBP1A	FKBP1A		0.00940697	UP in BLEO
+	2.11952	0.781837	tr|F7A1K1|F7A1K1_CALJA		FILIP1L	FILIP1L		0.00759408	UP in BLEO
+	1.9294	0.78429	tr|A0A2R8M4M8|A0A2R8M4M8_CALJA;tr|F7EEH4|F7EEH4_CALJA		MYDGF	MYDGF		0.0117653	UP in BLEO
+	2.54621	0.796796	tr|U3FPG2|U3FPG2_CALJA		CRABP2	CRABP2		0.00284308	UP in BLEO
+	2.44466	0.801222	tr|F7IS17|F7IS17_CALJA;tr|F6SMT8|F6SMT8_CALJA		CNN3	CNN3		0.00359204	UP in BLEO
+	2.84426	0.805147	tr|A0A5F4VZX4|A0A5F4VZX4_CALJA		LMOD1	LMOD1		0.00143133	UP in BLEO
+	2.15343	0.80611	tr|U3BEP4|U3BEP4_CALJA;tr|F6ZK06|F6ZK06_CALJA		NEXN	NEXN		0.00702376	UP in BLEO
+	1.07024	0.807285	tr|F7DR70|F7DR70_CALJA;tr|A0A2R8MRF0|A0A2R8MRF0_CALJA;tr|F7DRT2|F7DRT2_CALJA;tr|A0A2R8NFT6|A0A2R8NFT6_CALJA		HSPA12A	HSPA12A		0.0850673	UP in BLEO
+	3.23045	0.81076	tr|F7ENU7|F7ENU7_CALJA;tr|F7ENH2|F7ENH2_CALJA;tr|F7F2I9|F7F2I9_CALJA		GNS	GNS		0.000588238	UP in BLEO
+	2.08798	0.816735	tr|F7FGI3|F7FGI3_CALJA;tr|A0A2R8MWY5|A0A2R8MWY5_CALJA;tr|A0A2R8M5B7|A0A2R8M5B7_CALJA		S100A10	S100A10		0.00816617	UP in BLEO
+	2.35125	0.820738	tr|F7IA22|F7IA22_CALJA		PPIC	PPIC		0.00445403	UP in BLEO
+	1.03232	0.823431	tr|F7CM26|F7CM26_CALJA		EBP	EBP		0.0928277	UP in BLEO
+	3.77016	0.823482	tr|A0A2R8MF18|A0A2R8MF18_CALJA		IKBIP	IKBIP		0.00016976	UP in BLEO
+	1.44963	0.832271	tr|F7HH31|F7HH31_CALJA;tr|F7D0W3|F7D0W3_CALJA		PHPT1	PHPT1		0.0355113	UP in BLEO
+	3.74806	0.833819	tr|A0A2R8MRE1|A0A2R8MRE1_CALJA;tr|F6SN68|F6SN68_CALJA;tr|F6QFX5|F6QFX5_CALJA		FLNA	FLNA		0.000178625	UP in BLEO
+	1.53726	0.835614	tr|F7IFM9|F7IFM9_CALJA		BPGM	BPGM		0.0290227	UP in BLEO
+	1.06926	0.839832	tr|A0A5F4VXB9|A0A5F4VXB9_CALJA;tr|A0A5F4W977|A0A5F4W977_CALJA;tr|U3CYD5|U3CYD5_CALJA;tr|A0A5F4W468|A0A5F4W468_CALJA		NAGA	NAGA		0.0852595	UP in BLEO
+	2.91466	0.840693	tr|F7EWM6|F7EWM6_CALJA;tr|A0A2R8M6J9|A0A2R8M6J9_CALJA;tr|U3F094|U3F094_CALJA		HSD17B14	HSD17B14		0.00121713	UP in BLEO
+	1.45981	0.854861	tr|F7I7E9|F7I7E9_CALJA;tr|F7I563|F7I563_CALJA		CASP6	CASP6		0.0346891	UP in BLEO
+	2.49004	0.860744	tr|F7CSJ4|F7CSJ4_CALJA;tr|A0A5F4WK14|A0A5F4WK14_CALJA;tr|F7CSG6|F7CSG6_CALJA		NRBP1	NRBP1		0.00323565	UP in BLEO
+	1.17804	0.866687	tr|F7H1N9|F7H1N9_CALJA;tr|U3FL96|U3FL96_CALJA;tr|U3BWS3|U3BWS3_CALJA;tr|A0A5F4W2J2|A0A5F4W2J2_CALJA;tr|A0A5F4VUK3|A0A5F4VUK3_CALJA;tr|F7H1N4|F7H1N4_CALJA		WLS	WLS		0.0663679	UP in BLEO
+	1.01752	0.867663	tr|U3DIN2|U3DIN2_CALJA		RETSAT	RETSAT		0.0960459	UP in BLEO
+	3.95797	0.882766	tr|F7I1Q9|F7I1Q9_CALJA		TAGLN	TAGLN		0.000110163	UP in BLEO
+	1.63257	0.887126	tr|F7IG85|F7IG85_CALJA;tr|F7IG87|F7IG87_CALJA		MYO1D	MYO1D		0.0233038	UP in BLEO
+	2.34061	0.88954	tr|A0A2R8PJD0|A0A2R8PJD0_CALJA;tr|A0A2R8NEW2|A0A2R8NEW2_CALJA;tr|A0A2R8MPE0|A0A2R8MPE0_CALJA;tr|A0A2R8M3L6|A0A2R8M3L6_CALJA;tr|F7IR48|F7IR48_CALJA;tr|A0A2R8M3Z0|A0A2R8M3Z0_CALJA;tr|F7IR15|F7IR15_CALJA		ASAH1	ASAH1		0.00456442	UP in BLEO
+	2.08011	0.894433	tr|F6WK60|F6WK60_CALJA;tr|A0A5F4VT99|A0A5F4VT99_CALJA		TGFB1I1	TGFB1I1		0.00831549	UP in BLEO
+	1.67773	0.895307	tr|U3EZU5|U3EZU5_CALJA;tr|F7II55|F7II55_CALJA;tr|A0A5F4VZE6|A0A5F4VZE6_CALJA;tr|F7II20|F7II20_CALJA;tr|A0A5F4WN62|A0A5F4WN62_CALJA		CES1	CES1		0.0210026	UP in BLEO
+	3.73824	0.895374	tr|U3CP12|U3CP12_CALJA		CYGB	CYGB		0.000182711	UP in BLEO
+	2.50967	0.897394	tr|U3B6T9|U3B6T9_CALJA;tr|F7BK05|F7BK05_CALJA;tr|A0A2R8NBI5|A0A2R8NBI5_CALJA		PRUNE	PRUNE		0.00309266	UP in BLEO
+	1.88042	0.899032	tr|F7H8P9|F7H8P9_CALJA		SVIL	SVIL		0.0131698	UP in BLEO
+	3.10345	0.902424	tr|F7DNK1|F7DNK1_CALJA		YWHAG	YWHAG		0.000788046	UP in BLEO
+	2.89606	0.925816	tr|A0A5F4W9K1|A0A5F4W9K1_CALJA;tr|A0A5F4WAZ3|A0A5F4WAZ3_CALJA;tr|F6WL96|F6WL96_CALJA		A0A5F4WAZ3	PSAP		0.00127039	UP in BLEO
+	2.50347	0.93019	tr|A0A5F4WCD6|A0A5F4WCD6_CALJA		A0A5F4WCD6		unchar	0.00313711	UP in BLEO
+	2.82311	0.934347	tr|B0KWQ6|B0KWQ6_CALJA;tr|F6WM64|F6WM64_CALJA		PDLIM4	PDLIM4		0.00150277	UP in BLEO
+	2.02991	0.948821	tr|F7AMY7|F7AMY7_CALJA;tr|F7AM26|F7AM26_CALJA		STIM1	STIM1		0.00933446	UP in BLEO
+	1.26198	0.949561	tr|A0A2R8M9V0|A0A2R8M9V0_CALJA;tr|A0A2R8MGU1|A0A2R8MGU1_CALJA;tr|A0A2R8MM32|A0A2R8MM32_CALJA		A0A2R8M9V0	ATP5PB		0.054704	UP in BLEO
+	3.95643	0.95242	tr|F6TUB8|F6TUB8_CALJA;tr|A0A5F4W643|A0A5F4W643_CALJA;tr|A0A5F4W2H7|A0A5F4W2H7_CALJA		ALAD	ALAD		0.000110553	UP in BLEO
+	1.03362	0.95258	tr|F7GVW5|F7GVW5_CALJA;tr|A0A2R8MYZ5|A0A2R8MYZ5_CALJA;tr|A0A5F4W5Z8|A0A5F4W5Z8_CALJA;tr|A0A5F4W828|A0A5F4W828_CALJA		SNX9	SNX9		0.0925512	UP in BLEO
+	1.12006	0.954418	tr|U3BGX9|U3BGX9_CALJA		NXN	NXN		0.0758472	UP in BLEO
+	2.34152	0.959853	tr|F6UCB8|F6UCB8_CALJA		CST3	CST3		0.00455492	UP in BLEO
+	2.0164	0.96161	tr|A0A2R8PKG2|A0A2R8PKG2_CALJA;tr|F7GPT5|F7GPT5_CALJA;tr|A0A5F4WBW6|A0A5F4WBW6_CALJA		PCBD1	PCBD1		0.00962946	UP in BLEO
+	0.997775	0.963234	tr|F6W362|F6W362_CALJA		CD81	CD81		0.100514	UP in BLEO
+	2.39717	0.965562	tr|U3BU97|U3BU97_CALJA		BAX	BAX		0.00400706	UP in BLEO
+	1.22369	0.979617	tr|F7IEW2|F7IEW2_CALJA;tr|B0KWA3|B0KWA3_CALJA		STX7	STX7		0.0597466	UP in BLEO
+	2.91388	0.986194	tr|F7GVV1|F7GVV1_CALJA;tr|A0A2R8P8H5|A0A2R8P8H5_CALJA		SH3BGRL	SH3BGRL		0.00121934	UP in BLEO
+	3.86205	0.988326	tr|F7AZD9|F7AZD9_CALJA;tr|F7HWQ0|F7HWQ0_CALJA		RNPEP	RNPEP		0.000137388	UP in BLEO
+	2.5443	1.02715	tr|F7I3N3|F7I3N3_CALJA;tr|F7FXF5|F7FXF5_CALJA		PLBD2	PLBD2		0.00285559	UP in BLEO
+	2.34953	1.02716	tr|F7HR98|F7HR98_CALJA;tr|A0A2R8PKY1|A0A2R8PKY1_CALJA		EFEMP1	EFEMP1		0.00447166	UP in BLEO
+	1.30904	1.03059	tr|F7FLT4|F7FLT4_CALJA;sp|Q2QLG7|CAV2_CALJA		CAV2	CAV2		0.0490868	UP in BLEO
+	3.68577	1.0338	tr|A0A2R8M5R0|A0A2R8M5R0_CALJA;tr|F7I236|F7I236_CALJA;tr|A0A2R8M338|A0A2R8M338_CALJA;tr|A0A5F4WEV6|A0A5F4WEV6_CALJA;tr|A0A5F4W2C3|A0A5F4W2C3_CALJA;tr|F7I4H6|F7I4H6_CALJA;tr|A0A5F4WJG0|A0A5F4WJG0_CALJA		GYG1	GYG1		0.000206174	UP in BLEO
+	4.70289	1.03578	tr|A0A2R8P5E7|A0A2R8P5E7_CALJA		A0A2R8P5E7		unchar	1.98204e-05	UP in BLEO
+	2.53951	1.0366	tr|U3F822|U3F822_CALJA		HEXA	HEXA		0.0028873	UP in BLEO
+	4.87755	1.04091	tr|U3BYK3|U3BYK3_CALJA		HSPA2	HSPA2		1.3257e-05	UP in BLEO
+	2.88387	1.04831	tr|F7GK69|F7GK69_CALJA;tr|A0A2R8MQ22|A0A2R8MQ22_CALJA;tr|A0A2R8MFA4|A0A2R8MFA4_CALJA		RCN2	RCN2		0.00130657	UP in BLEO
+	2.76525	1.04901	tr|F7HX33|F7HX33_CALJA;tr|F6UIA4|F6UIA4_CALJA;tr|F7HKC6|F7HKC6_CALJA;tr|F7HKD4|F7HKD4_CALJA		NPC2	NPC2		0.00171692	UP in BLEO
+	3.12167	1.05677	tr|U3APL7|U3APL7_CALJA;tr|F7I9H7|F7I9H7_CALJA;tr|U3CAP2|U3CAP2_CALJA;tr|A0A2R8PG93|A0A2R8PG93_CALJA;tr|F7I763|F7I763_CALJA		CARKD	CARKD		0.000755661	UP in BLEO
+	4.3688	1.05869	tr|F7IBZ7|F7IBZ7_CALJA;tr|F7IC16|F7IC16_CALJA		SYNPO2	SYNPO2		4.27756e-05	UP in BLEO
+	3.99097	1.06206	tr|A0A5F4WEJ6|A0A5F4WEJ6_CALJA		A0A5F4WEJ6	CTSD		0.000102101	UP in BLEO
+	1.49321	1.06991	tr|A0A2R8MN32|A0A2R8MN32_CALJA		VPS16	VPS16		0.032121	UP in BLEO
+	1.68462	1.0724	tr|F7IRT7|F7IRT7_CALJA;tr|F7HLU9|F7HLU9_CALJA		ISOC2	ISOC2		0.0206721	UP in BLEO
+	1.45094	1.09105	tr|F6V047|F6V047_CALJA;tr|F6SQA8|F6SQA8_CALJA		ASS1	ASS1		0.0354044	UP in BLEO
+	2.01282	1.09378	tr|F7IPZ3|F7IPZ3_CALJA		CPT2	CPT2		0.00970918	UP in BLEO
+	2.39378	1.09719	tr|F6UPP8|F6UPP8_CALJA		AGA	AGA		0.00403854	UP in BLEO
+	1.66076	1.09827	tr|F6QIG8|F6QIG8_CALJA		ITGB3	ITGB3		0.0218395	UP in BLEO
+	3.16413	1.10442	tr|A0A2R8MQY5|A0A2R8MQY5_CALJA		SPR	SPR		0.000685281	UP in BLEO
+	1.30927	1.11549	tr|F6PGI5|F6PGI5_CALJA		PURB	PURB		0.0490601	UP in BLEO
+	1.2558	1.12671	tr|F7DU15|F7DU15_CALJA		TRIP6	TRIP6		0.0554887	UP in BLEO
+	2.83922	1.14927	tr|A0A2R8MN94|A0A2R8MN94_CALJA;tr|A0A2R8MQB8|A0A2R8MQB8_CALJA		DPYSL3	DPYSL3		0.00144805	UP in BLEO
+	1.81466	1.1495	tr|A0A2R8N2W4|A0A2R8N2W4_CALJA		AMACR	AMACR		0.0153229	UP in BLEO
+	2.72997	1.15617	tr|F7IQ41|F7IQ41_CALJA		GUSB	GUSB		0.00186223	UP in BLEO
+	0.974408	1.16763	tr|F7IGG3|F7IGG3_CALJA		TP53I3	TP53I3		0.10607	UP in BLEO
+	2.24364	1.17161	tr|F7IR06|F7IR06_CALJA;tr|A0A5F4WIP2|A0A5F4WIP2_CALJA		CPQ	CPQ		0.00570643	UP in BLEO
+	3.16039	1.17645	tr|F7IKP8|F7IKP8_CALJA;tr|A0A5F4W8G8|A0A5F4W8G8_CALJA;tr|A0A2R8MTI5|A0A2R8MTI5_CALJA;tr|F7IIG7|F7IIG7_CALJA;tr|A0A2R8N9T2|A0A2R8N9T2_CALJA		PDLIM3	PDLIM3		0.000691216	UP in BLEO
+	1.3101	1.18145	tr|F7DXQ1|F7DXQ1_CALJA;tr|F7HV77|F7HV77_CALJA		LOC100390127	LOC100390127		0.0489662	UP in BLEO
+	1.65029	1.19455	tr|F7DCC1|F7DCC1_CALJA;tr|F7HWK8|F7HWK8_CALJA;tr|A0A2R8M5L4|A0A2R8M5L4_CALJA;tr|A0A5K1VEM8|A0A5K1VEM8_CALJA		SMAD3	SMAD3		0.0223725	UP in BLEO
+	2.43371	1.22608	tr|F7HTQ3|F7HTQ3_CALJA;tr|F7HHK6|F7HHK6_CALJA		CALD1	CALD1		0.00368374	UP in BLEO
+	1.76274	1.23713	tr|F7F4U8|F7F4U8_CALJA		SDPR	SDPR		0.0172686	UP in BLEO
+	2.46489	1.24021	tr|F6YS84|F6YS84_CALJA		TPM1	TPM1		0.00342853	UP in BLEO
+	1.26887	1.24043	tr|F6SLT2|F6SLT2_CALJA		PTGR2	PTGR2		0.0538435	UP in BLEO
+	0.984723	1.24495	tr|F6WI22|F6WI22_CALJA		MCU	MCU		0.10358	UP in BLEO
+	1.01417	1.24737	tr|U3CN61|U3CN61_CALJA;tr|F6PPI0|F6PPI0_CALJA;tr|F6PPP0|F6PPP0_CALJA		ATP6V0A1	ATP6V0A1		0.0967909	UP in BLEO
+	2.22259	1.24822	tr|F6QHZ9|F6QHZ9_CALJA;tr|F7ISS2|F7ISS2_CALJA		EOGT	EOGT		0.00598981	UP in BLEO
+	1.6525	1.25044	tr|A0A2R8MZ94|A0A2R8MZ94_CALJA;tr|F7ILT8|F7ILT8_CALJA;tr|F7HLD6|F7HLD6_CALJA		ENPP1	ENPP1		0.0222588	UP in BLEO
+	1.164	1.25204	tr|U3AWK2|U3AWK2_CALJA		MAPRE3	MAPRE3		0.0685485	UP in BLEO
+	3.04233	1.25808	tr|A0A5K1UB43|A0A5K1UB43_CALJA;tr|A0A5F4W5F5|A0A5F4W5F5_CALJA;tr|A0A5F4WH14|A0A5F4WH14_CALJA		STOM	STOM		0.000907139	UP in BLEO
+	1.74028	1.2595	tr|F7GYJ8|F7GYJ8_CALJA;tr|F6R8W5|F6R8W5_CALJA		MOB4	MOB4		0.0181852	UP in BLEO
+	2.5864	1.28596	tr|F7HPF3|F7HPF3_CALJA;tr|F7HPF8|F7HPF8_CALJA		FHL2	FHL2		0.00259181	UP in BLEO
+	1.56921	1.28612	tr|F7HFZ7|F7HFZ7_CALJA		GLRX	GLRX		0.0269646	UP in BLEO
+	1.78783	1.29584	tr|F7IDR2|F7IDR2_CALJA;tr|A0A2R8NEK5|A0A2R8NEK5_CALJA		IVD	IVD		0.0162993	UP in BLEO
+	2.66231	1.3124	tr|F7IS02|F7IS02_CALJA;tr|A0A2R8MF76|A0A2R8MF76_CALJA;tr|F7IHL1|F7IHL1_CALJA;tr|F7IRZ4|F7IRZ4_CALJA;tr|F7IRZ7|F7IRZ7_CALJA		PALLD	PALLD		0.00217616	UP in BLEO
+	2.26224	1.32723	tr|F6Y9T0|F6Y9T0_CALJA		TPM1	TPM1		0.00546716	UP in BLEO
+	2.23118	1.33258	tr|A0A2R8ND35|A0A2R8ND35_CALJA;tr|F7H7K1|F7H7K1_CALJA;tr|A0A5F4W1L6|A0A5F4W1L6_CALJA;tr|F7HCP6|F7HCP6_CALJA;tr|A0A5F4W5F1|A0A5F4W5F1_CALJA		F7H7K1	F7H7K1		0.00587247	UP in BLEO
+	2.85158	1.33534	tr|U3CIU0|U3CIU0_CALJA		HEXB	HEXB		0.0014074	UP in BLEO
+	2.30417	1.35207	tr|A0A5F4W7F8|A0A5F4W7F8_CALJA;tr|F7EQY7|F7EQY7_CALJA		HINT2	HINT2		0.00496397	UP in BLEO
+	2.70033	1.36262	tr|F6YTM6|F6YTM6_CALJA		CNN1	CNN1		0.00199374	UP in BLEO
+	2.75514	1.3641	tr|F7FK05|F7FK05_CALJA;tr|A0A2R8P0K4|A0A2R8P0K4_CALJA;tr|F7FJX7|F7FJX7_CALJA		NIT1	NIT1		0.00175735	UP in BLEO
+	2.5797	1.40114	tr|A0A2R8M559|A0A2R8M559_CALJA		A0A2R8M559		unchar	0.00263208	UP in BLEO
+	3.07106	1.41488	tr|F7FFS2|F7FFS2_CALJA;tr|A0A5F4VRX8|A0A5F4VRX8_CALJA;tr|A0A5F4W6R4|A0A5F4W6R4_CALJA;tr|A0A5F4WBK7|A0A5F4WBK7_CALJA		PRCP	PRCP		0.000849058	UP in BLEO
+	1.93318	1.43371	tr|F6YSP6|F6YSP6_CALJA		DGKA	DGKA		0.0116632	UP in BLEO
+	2.1309	1.43698	tr|F7FJ11|F7FJ11_CALJA;tr|A0A2R8MQG0|A0A2R8MQG0_CALJA		PTGR1	PTGR1		0.00739782	UP in BLEO
+	1.23428	1.43759	tr|A0A5F4WGY5|A0A5F4WGY5_CALJA;tr|F7E0T6|F7E0T6_CALJA;tr|F7IRM4|F7IRM4_CALJA;tr|F7EYZ5|F7EYZ5_CALJA;tr|A0A2R8M3D3|A0A2R8M3D3_CALJA		LMCD1	LMCD1		0.0583074	UP in BLEO
+	1.41566	1.44313	tr|F6V9N6|F6V9N6_CALJA		LUZP1	LUZP1		0.0384009	UP in BLEO
+	2.474	1.44972	tr|F7G1I6|F7G1I6_CALJA;tr|A0A5F4WDI3|A0A5F4WDI3_CALJA		FTL	FTL		0.00335738	UP in BLEO
+	1.64753	1.46619	tr|A0A2R8MTN6|A0A2R8MTN6_CALJA		A0A2R8MTN6	LYPLA2		0.0225152	UP in BLEO
+	4.47708	1.47288	tr|A0A5F4W5V5|A0A5F4W5V5_CALJA;tr|U3DV78|U3DV78_CALJA;tr|A0A5F4WJT8|A0A5F4WJT8_CALJA;tr|A0A2R8MXE4|A0A2R8MXE4_CALJA		PGM5	PGM5		3.33365e-05	UP in BLEO
+	1.51339	1.47478	tr|F7I7M0|F7I7M0_CALJA		OPTN	OPTN		0.0306624	UP in BLEO
+	1.79639	1.50248	tr|F7IAJ2|F7IAJ2_CALJA;tr|F7CZ76|F7CZ76_CALJA		PDLIM2	PDLIM2		0.0159813	UP in BLEO
+	1.47256	1.50323	tr|F7I9C3|F7I9C3_CALJA;tr|U3D4N5|U3D4N5_CALJA;tr|U3EDP2|U3EDP2_CALJA		MYH10	MYH10		0.0336857	UP in BLEO
+	2.11056	1.50403	tr|A0A5F4WEH8|A0A5F4WEH8_CALJA;tr|U3FSU1|U3FSU1_CALJA;tr|A0A2R8PIU1|A0A2R8PIU1_CALJA		EDIL3	EDIL3		0.00775245	UP in BLEO
+	3.68632	1.51114	tr|F7HZM3|F7HZM3_CALJA		FUCA1	FUCA1		0.000205911	UP in BLEO
+	1.71676	1.51253	tr|F7FL73|F7FL73_CALJA		TMED3	TMED3		0.0191973	UP in BLEO
+	2.01741	1.54773	tr|A0A5F4WHD3|A0A5F4WHD3_CALJA;tr|F7FJR2|F7FJR2_CALJA		MAN2B1	MAN2B1		0.00960699	UP in BLEO
+	2.90951	1.56435	tr|F7EFW5|F7EFW5_CALJA;tr|A0A5F4W2C7|A0A5F4W2C7_CALJA		DPP7	DPP7		0.00123167	UP in BLEO
+	2.56572	1.56982	tr|A0A5F4WDU7|A0A5F4WDU7_CALJA;tr|A0A5F4VQR0|A0A5F4VQR0_CALJA;tr|F7CCS9|F7CCS9_CALJA;tr|A0A5F4W701|A0A5F4W701_CALJA		TPP1	TPP1		0.00271818	UP in BLEO
+	1.15987	1.5798	tr|F7IDL6|F7IDL6_CALJA		EPHX1	EPHX1		0.0692032	UP in BLEO
+	3.97219	1.58132	tr|F7E3K2|F7E3K2_CALJA		GLB1	GLB1		0.000106612	UP in BLEO
+	1.33137	1.58492	tr|F6T3U5|F6T3U5_CALJA;tr|A0A5F4WG59|A0A5F4WG59_CALJA		NDRG1	NDRG1		0.0466263	UP in BLEO
+	1.4594	1.61508	tr|U3B846|U3B846_CALJA;tr|A0A2R8NBG6|A0A2R8NBG6_CALJA;tr|A0A2R8MGJ2|A0A2R8MGJ2_CALJA		GLIPR2	GLIPR2		0.0347213	UP in BLEO
+	1.67991	1.62292	tr|A0A2R8N684|A0A2R8N684_CALJA;tr|A0A2R8PAS9|A0A2R8PAS9_CALJA;tr|A0A5F4VTR4|A0A5F4VTR4_CALJA		A0A2R8PAS9	PLEKHF1		0.0208973	UP in BLEO
+	2.74207	1.64362	tr|U3FEV3|U3FEV3_CALJA;tr|F7GP78|F7GP78_CALJA		GBAS	GBAS		0.00181104	UP in BLEO
+	2.1416	1.64897	tr|F6ZJ54|F6ZJ54_CALJA		COL8A1	COL8A1		0.00721765	UP in BLEO
+	2.81563	1.6831	tr|F6RFH0|F6RFH0_CALJA		F6RFH0	F6RFH0		0.00152888	UP in BLEO
+	1.66664	1.6893	tr|F7IQ67|F7IQ67_CALJA		CKB	CKB		0.0215459	UP in BLEO
+	2.80663	1.71177	tr|U3EY64|U3EY64_CALJA;tr|A0A5K1UW01|A0A5K1UW01_CALJA		TPM4	TPM4		0.0015609	UP in BLEO
+	4.72286	1.74576	tr|F6QGW2|F6QGW2_CALJA		CSRP1	CSRP1		1.89297e-05	UP in BLEO
+	1.63235	1.75948	tr|U3FTR0|U3FTR0_CALJA;tr|F7E667|F7E667_CALJA;tr|A0A2R8MN25|A0A2R8MN25_CALJA		FLOT2	FLOT2		0.0233157	UP in BLEO
+	2.25232	1.78929	tr|F7C8G1|F7C8G1_CALJA		SMTN	SMTN		0.00559339	UP in BLEO
+	1.61501	1.83643	tr|F7DM81|F7DM81_CALJA		SDF2	SDF2		0.0242653	UP in BLEO
+	3.07814	1.88064	tr|F7IH64|F7IH64_CALJA;tr|F6PL61|F6PL61_CALJA		ACTA2	ACTA2		0.000835332	UP in BLEO
+	1.88103	1.91525	tr|A0A5F4W3M8|A0A5F4W3M8_CALJA;tr|F6YTF5|F6YTF5_CALJA;tr|A0A5F4W810|A0A5F4W810_CALJA		C1orf198	C1orf198		0.0131513	UP in BLEO
+	1.11256	1.97937	tr|F6U3V0|F6U3V0_CALJA		ADIRF	ADIRF		0.077168	UP in BLEO
+	2.39257	2.10149	tr|F7I7E6|F7I7E6_CALJA		F7I7E6	F7I7E6		0.00404973	UP in BLEO
+	1.53952	2.15063	tr|F6R2X2|F6R2X2_CALJA		LYPLA1	LYPLA1		0.0288724	UP in BLEO
+	1.13353	2.19602	tr|A0A2R8MTY2|A0A2R8MTY2_CALJA;tr|A0A2R8PK69|A0A2R8PK69_CALJA		MXRA7	MXRA7		0.0735301	UP in BLEO
+	2.97655	2.21186	sp|Q8HXP0|SODM_CALJA;tr|F6PSK1|F6PSK1_CALJA;tr|F6QRF1|F6QRF1_CALJA;tr|F6RMH9|F6RMH9_CALJA		SOD2	SOD2		0.00105547	UP in BLEO
+	2.91311	2.22776	tr|F7AR09|F7AR09_CALJA;tr|F7HXE3|F7HXE3_CALJA;tr|F7HXE6|F7HXE6_CALJA		ITGA1	ITGA1		0.00122148	UP in BLEO
+	4.0973	2.25471	tr|A0A2R8P216|A0A2R8P216_CALJA		NCEH1	NCEH1		7.9928e-05	UP in BLEO
+	2.61765	2.2553	tr|F6ZSG9|F6ZSG9_CALJA		TPM1	TPM1		0.00241185	UP in BLEO
+	1.05775	2.91673	tr|F7IAQ5|F7IAQ5_CALJA		H1F0	H1F0		0.0875491	UP in BLEO
+	3.21043	3.23235	tr|A0A2R8P261|A0A2R8P261_CALJA		CRYAB	CRYAB		0.000615982	UP in BLEO
+	2.47917	3.36729	tr|F6S7T1|F6S7T1_CALJA		LOC108590303	LOC108590303		0.00331762	UP in BLEO
The rest of quantified, but not significant proteins
	0.849822	-1.78629	tr|A0A2R8MD14|A0A2R8MD14_CALJA;tr|U3EQR6|U3EQR6_CALJA;tr|A0A2R8MK63|A0A2R8MK63_CALJA;tr|A0A2R8NB61|A0A2R8NB61_CALJA		A0A2R8MD14	TSN		0.141312
	0.8214	-1.57773	tr|A0A2R8M544|A0A2R8M544_CALJA;tr|A0A5F4WED7|A0A5F4WED7_CALJA;tr|A0A5F4VUT2|A0A5F4VUT2_CALJA		A0A2R8M544	COX6C		0.150869
	0.890344	-1.08703	tr|A0A2R8MPB8|A0A2R8MPB8_CALJA		A0A2R8MPB8	GSTA1		0.128723
	1.01939	-0.504031	tr|A0A2R8M5K9|A0A2R8M5K9_CALJA;tr|A0A2R8MG98|A0A2R8MG98_CALJA;tr|A0A2R8N232|A0A2R8N232_CALJA		A0A2R8M5K9	COPE		0.0956344
	1.26551	-0.413913	tr|A0A2R8N052|A0A2R8N052_CALJA;tr|A0A5F4WJ79|A0A5F4WJ79_CALJA;tr|A0A2R8MCN3|A0A2R8MCN3_CALJA;tr|A0A2R8MCX1|A0A2R8MCX1_CALJA;tr|F7IL95|F7IL95_CALJA;tr|A0A5F4WN43|A0A5F4WN43_CALJA;tr|A0A2R8PLS8|A0A2R8PLS8_CALJA;tr|A0A2R8MX08|A0A2R8MX08_CALJA		A0A5F4WJ79	RPL6		0.0542609
	1.19254	-0.347758	tr|A0A2R8PNG2|A0A2R8PNG2_CALJA;tr|A0A2R8MQ38|A0A2R8MQ38_CALJA;tr|F7AS95|F7AS95_CALJA;tr|A0A2R8MGT4|A0A2R8MGT4_CALJA		A0A2R8PNG2	RPS15		0.0641894
	1.63625	-0.259054	tr|A0A5F4WIC4|A0A5F4WIC4_CALJA;tr|A0A2R8MW88|A0A2R8MW88_CALJA;tr|A0A2R8MC53|A0A2R8MC53_CALJA;tr|A0A2R8M613|A0A2R8M613_CALJA;tr|A0A5F4W9J4|A0A5F4W9J4_CALJA		A0A5F4WIC4	RPL21		0.0231073
	1.25886	-0.238865	tr|F7GVT0|F7GVT0_CALJA;tr|A0A5F4WEX1|A0A5F4WEX1_CALJA		A0A5F4WEX1	EFL1		0.055098
	1.18609	-0.232091	tr|A0A2R8PMZ0|A0A2R8PMZ0_CALJA;tr|A0A5F4W7C2|A0A5F4W7C2_CALJA;tr|A0A5F4WIG1|A0A5F4WIG1_CALJA;tr|A0A5F4VXP2|A0A5F4VXP2_CALJA;tr|H9KWN9|H9KWN9_CALJA;tr|H9KWS4|H9KWS4_CALJA;tr|A0A5F4WFU0|A0A5F4WFU0_CALJA		A0A5F4W7C2	SERPINF2		0.0651496
	0.775311	-0.210979	tr|A0A2R8MIV5|A0A2R8MIV5_CALJA;tr|A0A5F4VYP1|A0A5F4VYP1_CALJA		A0A2R8MIV5	EFTUD2		0.16776
	1.7094	-0.17951	tr|A0A2R8P7N8|A0A2R8P7N8_CALJA;tr|A0A5K1U0D3|A0A5K1U0D3_CALJA		A0A5K1U0D3	SRP72		0.0195252
	0.0476094	-0.168038	tr|A0A5F4W6H4|A0A5F4W6H4_CALJA		A0A5F4W6H4	PARK7		0.89617
	0.437648	-0.15204	tr|A0A2R8M463|A0A2R8M463_CALJA;tr|A0A5F4VTW9|A0A5F4VTW9_CALJA;tr|A0A2R8M767|A0A2R8M767_CALJA;tr|F7HF06|F7HF06_CALJA;tr|A0A5F4VRS8|A0A5F4VRS8_CALJA;tr|A0A2R8M639|A0A2R8M639_CALJA;tr|A0A5F4W6Y9|A0A5F4W6Y9_CALJA;tr|A0A2R8MZE9|A0A2R8MZE9_CALJA;tr|F7IBT5|F7IBT5_CALJA		A0A2R8M463	RPS6		0.36505
	0.542638	-0.134416	tr|A0A2R8M8X8|A0A2R8M8X8_CALJA;tr|F6W822|F6W822_CALJA		A0A2R8M8X8	RPS27A		0.286656
	0.121476	-0.0368853	tr|A0A5F4VX49|A0A5F4VX49_CALJA		A0A5F4VX49	ANXA11		0.756003
	0.00359175	-0.0199132	tr|A0A5F4W7N0|A0A5F4W7N0_CALJA;tr|A0A5F4WBI6|A0A5F4WBI6_CALJA		A0A5F4WBI6	RPL7A		0.991764
	0.0284798	0.00842381	tr|A0A2R8MUS1|A0A2R8MUS1_CALJA;tr|A0A2R8MRH1|A0A2R8MRH1_CALJA;tr|A0A2R8M360|A0A2R8M360_CALJA;tr|F7HV22|F7HV22_CALJA		A0A2R8MRH1	ELOC		0.936527
	0.0128433	0.0118437	tr|A0A5F4W6R0|A0A5F4W6R0_CALJA;tr|A0A2R8MNC4|A0A2R8MNC4_CALJA;tr|F7E7I2|F7E7I2_CALJA		A0A2R8MNC4	RPL7A		0.97086
	0.0166045	0.0230927	tr|A0A5F4VWU0|A0A5F4VWU0_CALJA		A0A5F4VWU0	WDFY1		0.962488
	0.0552335	0.046895	tr|A0A2R8M4P7|A0A2R8M4P7_CALJA;tr|A0A2R8N0U1|A0A2R8N0U1_CALJA		A0A2R8M4P7	SSR1		0.880575
	0.260546	0.135649	tr|F7GPB8|F7GPB8_CALJA;tr|A0A5F4WN34|A0A5F4WN34_CALJA		A0A5F4WN34	AMDHD2		0.54885
	0.599022	0.161012	tr|A0A2R8MC31|A0A2R8MC31_CALJA;tr|F7AF90|F7AF90_CALJA;tr|A0A2R8MP35|A0A2R8MP35_CALJA;tr|A0A5F4VWA1|A0A5F4VWA1_CALJA		A0A2R8MC31	GSTP1		0.251755
	0.417556	0.214212	tr|A0A5F4W3N8|A0A5F4W3N8_CALJA		A0A5F4W3N8	GSTO1		0.382335
	1.2909	0.240768	tr|F7AM46|F7AM46_CALJA;tr|A0A2R8NFE0|A0A2R8NFE0_CALJA;tr|F7BGE5|F7BGE5_CALJA;tr|F7BFD1|F7BFD1_CALJA		A0A2R8NFE0	RRAGA		0.0511801
	1.148	0.570945	tr|A0A2R8N432|A0A2R8N432_CALJA		A0A2R8N432	RPL7A		0.0711219
	0.886435	1.26901	tr|A0A5F4W3Y8|A0A5F4W3Y8_CALJA		A0A5F4W3Y8	PFN1		0.129887
	0.800346	-2.34156	tr|A0A2R8MYY7|A0A2R8MYY7_CALJA		PEA15	PEA15		0.158363
	0.681562	-1.47561	tr|A0A5K1U749|A0A5K1U749_CALJA;tr|U3FTE2|U3FTE2_CALJA;tr|A0A5F4VSD3|A0A5F4VSD3_CALJA;tr|A0A5F4W6X8|A0A5F4W6X8_CALJA;tr|F6ZH55|F6ZH55_CALJA;tr|F6SYH7|F6SYH7_CALJA		ARAP1	ARAP1		0.208179
	0.922713	-1.35449	tr|F7IGZ2|F7IGZ2_CALJA		NIPSNAP1	NIPSNAP1		0.119478
	0.91466	-1.29089	tr|F7I8L0|F7I8L0_CALJA;tr|F7IB22|F7IB22_CALJA		CARM1	CARM1		0.121714
	0.905867	-1.23834	tr|F6SL47|F6SL47_CALJA;tr|A0A2R8N056|A0A2R8N056_CALJA;tr|A0A5F4WEK9|A0A5F4WEK9_CALJA		BGN	BGN		0.124203
	0.57556	-1.13752	tr|F6Z6X0|F6Z6X0_CALJA;tr|F6Y581|F6Y581_CALJA;tr|A0A5F4WLA9|A0A5F4WLA9_CALJA;tr|A0A5F4WC14|A0A5F4WC14_CALJA;tr|A0A5F4VZY7|A0A5F4VZY7_CALJA;tr|A0A5F4WF44|A0A5F4WF44_CALJA		NUMA1	NUMA1		0.26573
	0.584718	-1.12627	tr|F6ZQR4|F6ZQR4_CALJA		MYH14	MYH14		0.260185
	0.860686	-1.11753	tr|F6RG49|F6RG49_CALJA;tr|A0A5F4W121|A0A5F4W121_CALJA		CUL4A	CUL4A		0.13782
	0.47565	-1.08909	tr|F7HB74|F7HB74_CALJA;tr|F7IH53|F7IH53_CALJA		F7IH53	F7IH53		0.334465
	0.857365	-1.08807	tr|U3BCW4|U3BCW4_CALJA		ATG3	ATG3		0.138879
	0.58697	-1.06952	tr|U3CZ73|U3CZ73_CALJA;tr|F7HI41|F7HI41_CALJA		APRT	APRT		0.258839
	0.660149	-1.0674	tr|F7IKF4|F7IKF4_CALJA;tr|F7FDZ9|F7FDZ9_CALJA		SNRNP40	SNRNP40		0.218701
	0.459266	-1.05125	tr|U3ECA1|U3ECA1_CALJA;tr|A0A2R8MKK9|A0A2R8MKK9_CALJA		PSMB3	PSMB3		0.347324
	0.90291	-1.04576	tr|F6PMW5|F6PMW5_CALJA		TM9SF1	TM9SF1		0.125052
	0.749647	-1.00883	tr|F7IJZ1|F7IJZ1_CALJA;tr|F6W4Q9|F6W4Q9_CALJA;tr|F7IS21|F7IS21_CALJA;tr|F7HP39|F7HP39_CALJA		LDLR	LDLR		0.177972
	0.496239	-0.979574	tr|A0A2R8MB38|A0A2R8MB38_CALJA;tr|F6YP46|F6YP46_CALJA;tr|U3DGQ4|U3DGQ4_CALJA		CHMP2B	CHMP2B		0.318978
	0.276786	-0.977464	tr|F7ICW4|F7ICW4_CALJA		IGBP1	IGBP1		0.528706
	0.70056	-0.974464	tr|F7GPH0|F7GPH0_CALJA;tr|F7GZQ7|F7GZQ7_CALJA;tr|F7GH20|F7GH20_CALJA		TUT7	TUT7		0.199269
	0.728366	-0.971988	tr|A0A5F4VVD6|A0A5F4VVD6_CALJA;tr|A0A5F4W477|A0A5F4W477_CALJA;tr|F7HI61|F7HI61_CALJA;tr|A0A5F4WEJ2|A0A5F4WEJ2_CALJA;tr|F6XLR1|F6XLR1_CALJA		COL16A1	COL16A1		0.186911
	0.804102	-0.964521	tr|F7I633|F7I633_CALJA;tr|F7I3U8|F7I3U8_CALJA		PSPC1	PSPC1		0.157
	0.713898	-0.963667	tr|F7F2V6|F7F2V6_CALJA;tr|A0A5F4W2A2|A0A5F4W2A2_CALJA		DYNLT1	DYNLT1		0.193242
	0.467021	-0.956088	tr|F7GTA4|F7GTA4_CALJA;tr|A0A2R8MEH9|A0A2R8MEH9_CALJA		COLEC12	COLEC12		0.341176
	0.812915	-0.94851	tr|F7GUT5|F7GUT5_CALJA;tr|F7GPL3|F7GPL3_CALJA		CPSF6	CPSF6		0.153845
	0.638974	-0.946888	tr|F7I3Y6|F7I3Y6_CALJA;tr|F7I3Z5|F7I3Z5_CALJA;tr|A0A2R8M6F3|A0A2R8M6F3_CALJA;tr|F7I3Y8|F7I3Y8_CALJA		VTA1	VTA1		0.229628
	0.608216	-0.944852	tr|A0A5F4VTX8|A0A5F4VTX8_CALJA;tr|F6TJB7|F6TJB7_CALJA;tr|A0A2R8MMI9|A0A2R8MMI9_CALJA		F6TJB7	F6TJB7		0.246481
	0.435729	-0.925617	tr|A0A2R8MSX5|A0A2R8MSX5_CALJA;tr|U3F5P8|U3F5P8_CALJA;tr|A0A2R8MCX3|A0A2R8MCX3_CALJA		SEC11A	SEC11A		0.366666
	0.734588	-0.915013	tr|A0A5F4WGR5|A0A5F4WGR5_CALJA;tr|F7E9C5|F7E9C5_CALJA;tr|A0A5F4W515|A0A5F4W515_CALJA;tr|A0A5F4VS63|A0A5F4VS63_CALJA		GOLGB1	GOLGB1		0.184252
	0.750831	-0.908284	tr|A0A2R8MYZ8|A0A2R8MYZ8_CALJA;tr|F7CTQ3|F7CTQ3_CALJA;tr|F7CTS4|F7CTS4_CALJA;tr|F7HF91|F7HF91_CALJA		RNPS1	RNPS1		0.177488
	0.638066	-0.904769	tr|F7IGD6|F7IGD6_CALJA;tr|A0A2R8NDR0|A0A2R8NDR0_CALJA;tr|A0A2R8P8I7|A0A2R8P8I7_CALJA;tr|F7IBP1|F7IBP1_CALJA;tr|F7IBL6|F7IBL6_CALJA;tr|U3BEN5|U3BEN5_CALJA;tr|A0A2R8MSG7|A0A2R8MSG7_CALJA		ZNF207	ZNF207		0.230109
	0.56241	-0.898342	tr|F7GLT2|F7GLT2_CALJA;tr|F7AI32|F7AI32_CALJA		SLC7A8	SLC7A8		0.273899
	0.75184	-0.884628	tr|F7DVB3|F7DVB3_CALJA		WASHC4	WASHC4		0.177076
	0.693908	-0.872883	tr|F7IMP6|F7IMP6_CALJA;tr|A0A5F4WDK4|A0A5F4WDK4_CALJA;tr|A0A5F4WI12|A0A5F4WI12_CALJA;tr|U3CXI6|U3CXI6_CALJA;tr|A0A5F4WJG6|A0A5F4WJG6_CALJA		PPP4R1	PPP4R1		0.202345
	0.774823	-0.864682	tr|F6Z2L6|F6Z2L6_CALJA;tr|A0A2R8MSE7|A0A2R8MSE7_CALJA;tr|A0A2R8M8T7|A0A2R8M8T7_CALJA		CLCC1	CLCC1		0.167949
	0.949724	-0.849725	tr|A0A2R8M3F3|A0A2R8M3F3_CALJA;tr|F6TA66|F6TA66_CALJA;tr|F6T9C0|F6T9C0_CALJA		TUBG1	TUBG1		0.112273
	0.801036	-0.846704	tr|F7DJP7|F7DJP7_CALJA;tr|F7HH84|F7HH84_CALJA;tr|A0A5K1VJT9|A0A5K1VJT9_CALJA		RBM39	RBM39		0.158112
	0.675615	-0.832065	tr|F6YKX5|F6YKX5_CALJA;tr|A0A5F4WJ55|A0A5F4WJ55_CALJA;tr|U3FUZ0|U3FUZ0_CALJA;tr|A0A5F4VZQ9|A0A5F4VZQ9_CALJA		ABCE1	ABCE1		0.21105
	0.853455	-0.825755	tr|A0A2R8MFI0|A0A2R8MFI0_CALJA		H1-5	H1-5		0.140134
	0.81495	-0.788997	tr|U3DFP9|U3DFP9_CALJA;tr|F7GPQ2|F7GPQ2_CALJA		SPG21	SPG21		0.153126
	0.592099	-0.788405	tr|F7E929|F7E929_CALJA		MAVS	MAVS		0.255801
	0.690895	-0.787034	tr|F7AVJ0|F7AVJ0_CALJA;tr|F7ADJ9|F7ADJ9_CALJA;tr|F7BF29|F7BF29_CALJA;tr|U3CXN3|U3CXN3_CALJA		EPS15L1	EPS15L1		0.203754
	0.423134	-0.786407	tr|A0A5F4W0B3|A0A5F4W0B3_CALJA		A0A5F4W0B3		unchar	0.377456
	0.53971	-0.770092	tr|U3BWC1|U3BWC1_CALJA		SDF4	SDF4		0.288596
	0.609867	-0.759343	tr|A0A5F4W7T4|A0A5F4W7T4_CALJA;tr|A0A5F4WET2|A0A5F4WET2_CALJA;tr|F7I4Q1|F7I4Q1_CALJA;tr|F7IQW6|F7IQW6_CALJA;tr|F7IE57|F7IE57_CALJA		NUMB	NUMB		0.245546
	0.694237	-0.755979	tr|F7I2I8|F7I2I8_CALJA		HPX	HPX		0.202191
	0.629567	-0.750883	tr|F6Z8V5|F6Z8V5_CALJA;tr|A0A5F4WFE1|A0A5F4WFE1_CALJA;tr|A0A2R8M7A8|A0A2R8M7A8_CALJA;tr|F7B228|F7B228_CALJA		CARMIL1	CARMIL1		0.234657
	0.687664	-0.749932	tr|A0A5F4VRB0|A0A5F4VRB0_CALJA		F2R	F2R		0.205275
	0.996382	-0.745942	tr|F6SGH1|F6SGH1_CALJA;tr|A0A5F4W9N5|A0A5F4W9N5_CALJA;tr|A0A5F4W6Z1|A0A5F4W6Z1_CALJA;tr|F6YQN0|F6YQN0_CALJA;tr|A0A5F4WA84|A0A5F4WA84_CALJA		MRPS22	MRPS22		0.100837
	0.830134	-0.744863	tr|A0A5F4W1U1|A0A5F4W1U1_CALJA;tr|A0A5F4W1Z8|A0A5F4W1Z8_CALJA;tr|K4JTQ4|K4JTQ4_CALJA;tr|A0A5F4WLM6|A0A5F4WLM6_CALJA		SAMHD1	SAMHD1		0.147865
	0.690272	-0.737703	tr|U3BKZ4|U3BKZ4_CALJA;tr|A0A5F4W0Y4|A0A5F4W0Y4_CALJA		KPNA3	KPNA3		0.204046
	0.875061	-0.733599	tr|F6ZKF5|F6ZKF5_CALJA		RRM1	RRM1		0.133333
	0.932122	-0.724064	tr|F6XSC3|F6XSC3_CALJA;tr|F7IBA9|F7IBA9_CALJA;tr|A0A5F4WHC6|A0A5F4WHC6_CALJA		SNX17	SNX17		0.116917
	0.502999	-0.718959	tr|U3EBQ5|U3EBQ5_CALJA		UQCRFS1	UQCRFS1		0.314052
	0.53103	-0.712002	tr|F6RHI2|F6RHI2_CALJA		BCAP29	BCAP29		0.294422
	0.43371	-0.709816	tr|A0A2R8MK93|A0A2R8MK93_CALJA;tr|U3EL85|U3EL85_CALJA		SAT2	SAT2		0.368375
	0.373614	-0.706008	tr|F7IAQ9|F7IAQ9_CALJA		CNPY3	CNPY3		0.423045
	0.429282	-0.700511	tr|F6X127|F6X127_CALJA		STUB1	STUB1		0.37215
	0.460409	-0.69473	tr|F6TV78|F6TV78_CALJA		SRSF6	SRSF6		0.34641
	0.556536	-0.687326	tr|U3DBF2|U3DBF2_CALJA;tr|F7CB42|F7CB42_CALJA;tr|A0A2R8MF23|A0A2R8MF23_CALJA;tr|A0A2R8M6H1|A0A2R8M6H1_CALJA;tr|F7CB78|F7CB78_CALJA;tr|A0A2R8N1T3|A0A2R8N1T3_CALJA;tr|F7DHI7|F7DHI7_CALJA;tr|A0A2R8MXJ9|A0A2R8MXJ9_CALJA;tr|F7BWL8|F7BWL8_CALJA		MBNL1	MBNL1		0.277629
	0.731294	-0.68491	tr|F6YNF4|F6YNF4_CALJA		RAB32	RAB32		0.185655
	1.07523	-0.683706	tr|F7GVR9|F7GVR9_CALJA;tr|F7FW57|F7FW57_CALJA;tr|F7G8B9|F7G8B9_CALJA		SRSF11	SRSF11		0.0840946
	0.649722	-0.681481	tr|U3D8R6|U3D8R6_CALJA		HIST1H1E	HIST1H1E		0.224015
	1.09712	-0.667179	tr|U3FK53|U3FK53_CALJA;tr|A0A2R8MG72|A0A2R8MG72_CALJA;tr|A0A2R8M310|A0A2R8M310_CALJA		YIF1B	YIF1B		0.0799609
	0.809605	-0.66226	tr|F6WPU4|F6WPU4_CALJA;tr|A0A5F4VVL6|A0A5F4VVL6_CALJA;tr|F6WPW4|F6WPW4_CALJA;tr|F6W5M6|F6W5M6_CALJA;tr|A0A5F4VW87|A0A5F4VW87_CALJA		YTHDF3	YTHDF3		0.155022
	1.02846	-0.655272	tr|F7I066|F7I066_CALJA;tr|F7I069|F7I069_CALJA;tr|F7I071|F7I071_CALJA		YBX3	YBX3		0.093658
	0.461962	-0.654795	tr|F6ZKJ7|F6ZKJ7_CALJA;tr|F6YXQ9|F6YXQ9_CALJA		VPS11	VPS11		0.345174
	1.07905	-0.654229	tr|F7C1Q2|F7C1Q2_CALJA;tr|A0A5F4VQJ5|A0A5F4VQJ5_CALJA;tr|F7CH85|F7CH85_CALJA		INF2	INF2		0.0833593
	0.531029	-0.627696	tr|A0A2R8MD52|A0A2R8MD52_CALJA;tr|F7II68|F7II68_CALJA		NDUFA10	NDUFA10		0.294422
	0.78015	-0.623904	tr|F6Q056|F6Q056_CALJA;tr|F6PQF5|F6PQF5_CALJA		POLR2B	POLR2B		0.165901
	0.75644	-0.623855	tr|F7FUR7|F7FUR7_CALJA		ADPRS	ADPRS		0.17521
	0.812209	-0.622543	tr|F7GPY7|F7GPY7_CALJA		RAB10	RAB10		0.154096
	0.581285	-0.622344	tr|F7EJH8|F7EJH8_CALJA;tr|A0A2R8MAR7|A0A2R8MAR7_CALJA;tr|A0A5F4W7R4|A0A5F4W7R4_CALJA;tr|F7DW77|F7DW77_CALJA;tr|U3FG37|U3FG37_CALJA;tr|A0A2R8P898|A0A2R8P898_CALJA		PTP4A2	PTP4A2		0.26225
	0.767653	-0.618508	tr|F6ULT5|F6ULT5_CALJA		CPOX	CPOX		0.170745
	0.514957	-0.615286	tr|U3EC71|U3EC71_CALJA		NFKB2	NFKB2		0.305522
	0.472079	-0.609586	tr|F7I8U3|F7I8U3_CALJA		NUDT21	NUDT21		0.337226
	0.787414	-0.608125	tr|F6PLI1|F6PLI1_CALJA		NUP88	NUP88		0.16315
	0.663487	-0.606465	tr|U3C5E2|U3C5E2_CALJA;tr|F6XWZ5|F6XWZ5_CALJA;tr|F6QQ23|F6QQ23_CALJA;tr|A0A2R8MUA1|A0A2R8MUA1_CALJA;tr|U3E8E1|U3E8E1_CALJA;tr|U3E4V6|U3E4V6_CALJA;tr|A0A2R8P2P9|A0A2R8P2P9_CALJA;tr|A0A2R8P344|A0A2R8P344_CALJA		EXOC7	EXOC7		0.217027
	0.454799	-0.603163	tr|F7IPY0|F7IPY0_CALJA;tr|F7IPX1|F7IPX1_CALJA;tr|U3FSV4|U3FSV4_CALJA;tr|A0A2R8PEJ5|A0A2R8PEJ5_CALJA;tr|A0A2R8N4P6|A0A2R8N4P6_CALJA;tr|A0A2R8M331|A0A2R8M331_CALJA;tr|F7I549|F7I549_CALJA;tr|A0A2R8P6I1|A0A2R8P6I1_CALJA;tr|F7I543|F7I543_CALJA;tr|A0A2R8MLT3|A0A2R8MLT3_CALJA;tr|A0A2R8M5V0|A0A2R8M5V0_CALJA;tr|F7I562|F7I562_CALJA		NFIX	NFIX		0.350914
	0.410862	-0.601507	tr|U3DWF4|U3DWF4_CALJA		PRKG1	PRKG1		0.388273
	0.546006	-0.599041	tr|F7ANW4|F7ANW4_CALJA;tr|F7HVH6|F7HVH6_CALJA;tr|A0A2R8PAK5|A0A2R8PAK5_CALJA		GABARAP	GABARAP		0.284442
	1.00176	-0.592282	tr|F6WXM1|F6WXM1_CALJA		RPS28	RPS28		0.0995946
	0.716913	-0.58176	tr|U3CWX9|U3CWX9_CALJA		GBF1	GBF1		0.191905
	0.394782	-0.580835	tr|U3AX58|U3AX58_CALJA;tr|F7CQE7|F7CQE7_CALJA		ADAM10	ADAM10		0.402919
	0.474341	-0.576277	tr|U3D811|U3D811_CALJA;tr|A0A5F4WLU7|A0A5F4WLU7_CALJA;tr|F7I0G5|F7I0G5_CALJA;tr|A0A5F4WMA3|A0A5F4WMA3_CALJA		AMPD2	AMPD2		0.335474
	0.431215	-0.573866	tr|F7EFI1|F7EFI1_CALJA		APOE	APOE		0.370498
	1.05271	-0.569913	tr|A0A2R8ND10|A0A2R8ND10_CALJA;tr|A0A5F4VWW1|A0A5F4VWW1_CALJA;tr|A0A5F4W4U7|A0A5F4W4U7_CALJA;tr|F7IDC3|F7IDC3_CALJA;tr|A0A5F4VYI1|A0A5F4VYI1_CALJA;tr|A0A5F4VYE1|A0A5F4VYE1_CALJA;tr|A0A5F4W2U0|A0A5F4W2U0_CALJA		HUWE1	HUWE1		0.0885706
	0.556804	-0.566851	tr|A0A2R8M8L7|A0A2R8M8L7_CALJA;tr|U3DAB3|U3DAB3_CALJA;tr|A0A5F4WEL6|A0A5F4WEL6_CALJA;tr|A0A5F4W457|A0A5F4W457_CALJA		TMX3	TMX3		0.277457
	0.4308	-0.566322	tr|F7BSC0|F7BSC0_CALJA;tr|F7AR84|F7AR84_CALJA;tr|U3D9V6|U3D9V6_CALJA;tr|A0A5F4WAU7|A0A5F4WAU7_CALJA		DOCK7	DOCK7		0.370852
	1.07185	-0.565774	tr|U3CKD4|U3CKD4_CALJA		EIF2B2	EIF2B2		0.0847521
	1.09602	-0.563549	tr|A0A5F4WDN1|A0A5F4WDN1_CALJA;tr|U3EW48|U3EW48_CALJA;tr|U3EX16|U3EX16_CALJA		FAM50A	FAM50A		0.080165
	0.512499	-0.558512	tr|F6TA11|F6TA11_CALJA;tr|A0A2R8ML41|A0A2R8ML41_CALJA;tr|F6TA32|F6TA32_CALJA;tr|A0A5F4WAI1|A0A5F4WAI1_CALJA		TSC22D1	TSC22D1		0.307256
	0.579579	-0.557	tr|F6YNV0|F6YNV0_CALJA		HDAC6	HDAC6		0.263282
	0.546395	-0.552963	tr|A0A2R8MTJ1|A0A2R8MTJ1_CALJA;tr|F6QJ65|F6QJ65_CALJA;tr|A0A2R8MVG7|A0A2R8MVG7_CALJA;tr|F7H8X6|F7H8X6_CALJA		NR2C2AP	NR2C2AP		0.284188
	0.55364	-0.549868	tr|A0A2R8MIP2|A0A2R8MIP2_CALJA;tr|U3EZQ2|U3EZQ2_CALJA		AAMP	AAMP		0.279486
	1.18834	-0.547199	tr|U3CLD4|U3CLD4_CALJA		ASNS	ASNS		0.0648123
	0.208543	-0.545609	tr|F7I435|F7I435_CALJA;tr|F7I1S4|F7I1S4_CALJA;tr|A0A2R8M6D0|A0A2R8M6D0_CALJA		RABEP2	RABEP2		0.618667
	0.281151	-0.545212	tr|F6XHT3|F6XHT3_CALJA;tr|A0A5F4VV00|A0A5F4VV00_CALJA;tr|F6WBQ2|F6WBQ2_CALJA		SCYL1	SCYL1		0.523419
	0.309632	-0.542077	tr|A0A2R8MX99|A0A2R8MX99_CALJA;tr|F6YQT5|F6YQT5_CALJA;tr|U3FH05|U3FH05_CALJA;tr|F7ECN1|F7ECN1_CALJA		RPE	RPE		0.490194
	0.458171	-0.541415	tr|F7DWL8|F7DWL8_CALJA;tr|A0A2R8M4E3|A0A2R8M4E3_CALJA		TRAPPC3	TRAPPC3		0.3482
	0.486866	-0.531615	tr|F7GUE5|F7GUE5_CALJA;tr|F7H4I1|F7H4I1_CALJA;tr|A0A5F4W7D2|A0A5F4W7D2_CALJA		TAF15	TAF15		0.325937
	0.452072	-0.530221	tr|A0A5F4W4E5|A0A5F4W4E5_CALJA;tr|F7HBC7|F7HBC7_CALJA;tr|A0A5K1V2U7|A0A5K1V2U7_CALJA;tr|A0A5F4WBS2|A0A5F4WBS2_CALJA;tr|A0A5F4W3Q1|A0A5F4W3Q1_CALJA		CNOT1	CNOT1		0.353124
	0.434594	-0.526034	tr|A0A5F4VYN3|A0A5F4VYN3_CALJA;tr|A0A5F4WGX9|A0A5F4WGX9_CALJA		A0A5F4WGX9		unchar	0.367626
	0.273158	-0.510416	tr|F6TL50|F6TL50_CALJA		SPCS1	SPCS1		0.533141
	0.66669	-0.509777	tr|F7IR97|F7IR97_CALJA;tr|F7HKP3|F7HKP3_CALJA		ANP32E	ANP32E		0.215432
	0.697411	-0.506603	tr|F6TTD2|F6TTD2_CALJA;tr|A0A5K1V9R0|A0A5K1V9R0_CALJA		TMEM30A	TMEM30A		0.200719
	1.22319	-0.506592	tr|B0VXI8|B0VXI8_CALJA;tr|F6XQ11|F6XQ11_CALJA		RPS9	RPS9		0.0598143
	0.355624	-0.498374	tr|F7BB59|F7BB59_CALJA		HSPG2	HSPG2		0.440936
	0.340544	-0.492356	tr|U3EL50|U3EL50_CALJA		C5orf51	C5orf51		0.456516
	0.784613	-0.485363	tr|U3AZG6|U3AZG6_CALJA		COA3	COA3		0.164205
	0.445587	-0.480001	tr|F7DMH7|F7DMH7_CALJA;tr|A0A2R8MRI6|A0A2R8MRI6_CALJA;tr|F7AG72|F7AG72_CALJA;tr|A0A2R8M4P6|A0A2R8M4P6_CALJA;tr|A0A2R8MZU9|A0A2R8MZU9_CALJA;tr|A0A2R8M7S5|A0A2R8M7S5_CALJA		GULP1	GULP1		0.358437
	0.441701	-0.478661	tr|A0A2R8MHQ7|A0A2R8MHQ7_CALJA;tr|A0A2R8N545|A0A2R8N545_CALJA;tr|F7I2Y6|F7I2Y6_CALJA;tr|A0A5F4W0G4|A0A5F4W0G4_CALJA;tr|A0A2R8PDY9|A0A2R8PDY9_CALJA		SEPHS1	SEPHS1		0.361658
	0.54886	-0.474235	tr|A0A2R8PFQ7|A0A2R8PFQ7_CALJA		NDUFA6	NDUFA6		0.282579
	1.22085	-0.473348	tr|F6S3Y1|F6S3Y1_CALJA		NDUFB9	NDUFB9		0.0601376
	0.680395	-0.473224	tr|A0A2R8N3S2|A0A2R8N3S2_CALJA;tr|U3CYJ7|U3CYJ7_CALJA;tr|F6S653|F6S653_CALJA;tr|A0A5K1V3U7|A0A5K1V3U7_CALJA;tr|A0A2R8N7L4|A0A2R8N7L4_CALJA		PRMT5	PRMT5		0.20874
	1.16525	-0.47244	tr|F6R1S8|F6R1S8_CALJA;tr|A0A2R8M6M5|A0A2R8M6M5_CALJA;tr|F6R1L0|F6R1L0_CALJA;tr|A0A5F4WDJ2|A0A5F4WDJ2_CALJA;tr|F6ZII2|F6ZII2_CALJA;tr|F6QT69|F6QT69_CALJA;tr|A0A5F4W3X0|A0A5F4W3X0_CALJA		CD276	CD276		0.0683517
	0.628121	-0.471535	tr|F7G5T3|F7G5T3_CALJA;tr|F7GH94|F7GH94_CALJA		EPHA2	EPHA2		0.235439
	0.526584	-0.469012	tr|U3D552|U3D552_CALJA		DAG1	DAG1		0.297451
	0.69199	-0.468871	tr|F7IFZ7|F7IFZ7_CALJA;tr|F6SU62|F6SU62_CALJA;tr|F7ACH3|F7ACH3_CALJA		CUL2	CUL2		0.203241
	0.367226	-0.463461	tr|F7C7K1|F7C7K1_CALJA;tr|A0A2R8P8K6|A0A2R8P8K6_CALJA		NDUFV2	NDUFV2		0.429313
	1.17508	-0.461126	tr|A0A5F4WH09|A0A5F4WH09_CALJA;tr|F7CCQ4|F7CCQ4_CALJA;tr|A0A5F4WMW0|A0A5F4WMW0_CALJA		HDAC1	HDAC1		0.0668223
	0.609738	-0.460076	tr|U3F0W4|U3F0W4_CALJA;tr|F7BDF8|F7BDF8_CALJA;tr|F7AU33|F7AU33_CALJA		PPP5C	PPP5C		0.245619
	0.539166	-0.456226	tr|F7D3P5|F7D3P5_CALJA;tr|A0A2R8MRL6|A0A2R8MRL6_CALJA		LOC100896043	LOC100896043		0.288957
	0.430632	-0.454712	tr|F7IJ68|F7IJ68_CALJA;tr|U3D630|U3D630_CALJA;tr|F6YKN7|F6YKN7_CALJA;tr|F7I9S2|F7I9S2_CALJA		PPP1CC	PPP1CC		0.370995
	0.467289	-0.453454	tr|A0A5F4W968|A0A5F4W968_CALJA;tr|U3BG48|U3BG48_CALJA;tr|F6R665|F6R665_CALJA		MRLN	MRLN		0.340966
	0.734516	-0.450022	tr|F7GMW4|F7GMW4_CALJA;tr|F7GSZ8|F7GSZ8_CALJA		EXOC2	EXOC2		0.184283
	0.790679	-0.447051	tr|F6VZL4|F6VZL4_CALJA		NDUFS3	NDUFS3		0.161928
	0.878292	-0.44335	tr|F7HW94|F7HW94_CALJA;tr|A0A2R8P4S0|A0A2R8P4S0_CALJA;tr|A0A5F4W0E7|A0A5F4W0E7_CALJA;tr|A0A5F4WM82|A0A5F4WM82_CALJA;tr|A0A5F4VZT4|A0A5F4VZT4_CALJA		AKT1	AKT1		0.132345
	0.441884	-0.442957	tr|U3E190|U3E190_CALJA;tr|F6W8R7|F6W8R7_CALJA;tr|A0A2R8MNP6|A0A2R8MNP6_CALJA;tr|A0A5F4W1F3|A0A5F4W1F3_CALJA;tr|A0A2R8NCP0|A0A2R8NCP0_CALJA		ARF3	ARF3		0.361506
	0.429943	-0.440658	tr|U3F866|U3F866_CALJA;tr|F7BKT4|F7BKT4_CALJA;tr|A0A2R8M9Y6|A0A2R8M9Y6_CALJA		PIP4K2C	PIP4K2C		0.371584
	0.449633	-0.437925	tr|F6VEE2|F6VEE2_CALJA;tr|A0A2R8M9W1|A0A2R8M9W1_CALJA;tr|F7E924|F7E924_CALJA		ARL1	ARL1		0.355113
	0.309605	-0.434379	tr|F7IAG8|F7IAG8_CALJA;tr|F7HMX5|F7HMX5_CALJA;tr|F6XKD6|F6XKD6_CALJA		GOLGA2	GOLGA2		0.490225
	1.15507	-0.433403	tr|U3FFM7|U3FFM7_CALJA		ARMCX1	ARMCX1		0.0699733
	1.08096	-0.43272	tr|A0A5F4W0X7|A0A5F4W0X7_CALJA;tr|A0A2R8MBL2|A0A2R8MBL2_CALJA;tr|U3CZN6|U3CZN6_CALJA		WIPF1	WIPF1		0.0829934
	1.18774	-0.430432	tr|A0A5K1UTQ7|A0A5K1UTQ7_CALJA;tr|F7DLH5|F7DLH5_CALJA;tr|F7HW48|F7HW48_CALJA		GFRA1	GFRA1		0.0649016
	0.893411	-0.43015	tr|F7IER2|F7IER2_CALJA		PRRC2A	PRRC2A		0.127817
	1.27436	-0.426949	tr|F6PQP1|F6PQP1_CALJA;tr|A0A2R8PGY9|A0A2R8PGY9_CALJA;tr|F6WBN1|F6WBN1_CALJA;tr|F7CW10|F7CW10_CALJA;tr|F7IT85|F7IT85_CALJA		RPS4X	RPS4X		0.0531666
	1.31013	-0.426891	tr|F7FDP2|F7FDP2_CALJA;tr|A0A2R8M2M4|A0A2R8M2M4_CALJA;tr|A0A2R8PCE8|A0A2R8PCE8_CALJA;tr|F6Q025|F6Q025_CALJA;tr|F7E922|F7E922_CALJA;tr|A0A5F4WCT3|A0A5F4WCT3_CALJA;tr|A0A5F4W684|A0A5F4W684_CALJA;tr|A0A2R8PEM5|A0A2R8PEM5_CALJA		RPL31	RPL31		0.0489631
	0.582226	-0.426046	tr|F7IP94|F7IP94_CALJA		SAFB	SAFB		0.261682
	0.904922	-0.425113	tr|U3E919|U3E919_CALJA		SRRT	SRRT		0.124474
	0.923371	-0.423838	tr|A0A5F4W785|A0A5F4W785_CALJA;tr|A0A2R8N9P5|A0A2R8N9P5_CALJA;tr|A0A2R8MS28|A0A2R8MS28_CALJA;tr|A0A2R8N6F9|A0A2R8N6F9_CALJA;tr|A0A5F4WHC0|A0A5F4WHC0_CALJA;tr|F7BRM8|F7BRM8_CALJA;tr|A0A2R8P1D5|A0A2R8P1D5_CALJA		A0A2R8N9P5	RPS10		0.119297
	0.875709	-0.41729	tr|U3DJ64|U3DJ64_CALJA		UBA2	UBA2		0.133135
	1.27905	-0.411919	tr|F7ED91|F7ED91_CALJA;tr|A0A5F4WB44|A0A5F4WB44_CALJA		DTYMK	DTYMK		0.0525955
	1.36219	-0.411758	tr|F7I832|F7I832_CALJA;tr|F6YD67|F6YD67_CALJA		CEP170	CEP170		0.0434324
	0.259674	-0.411078	tr|U3FB93|U3FB93_CALJA		NMT1	NMT1		0.549953
	0.678637	-0.408203	tr|F7IAL6|F7IAL6_CALJA		RBX1	RBX1		0.209586
	0.446183	-0.4081	tr|U3ELD3|U3ELD3_CALJA;tr|F6VWN1|F6VWN1_CALJA;tr|F6T0M9|F6T0M9_CALJA		HS1BP3	HS1BP3		0.357945
	0.237504	-0.402753	tr|F6UH25|F6UH25_CALJA		RAB12	RAB12		0.578757
	0.673775	-0.400806	tr|A0A2R8M3P6|A0A2R8M3P6_CALJA;tr|F7GXB1|F7GXB1_CALJA		PRRC1	PRRC1		0.211946
	1.33087	-0.394406	tr|F6TPC4|F6TPC4_CALJA;tr|A0A2R8MZR3|A0A2R8MZR3_CALJA		TSNAX	TSNAX		0.0466801
	1.25289	-0.394287	tr|F6X3M2|F6X3M2_CALJA;tr|F6WHQ0|F6WHQ0_CALJA		WBP2	WBP2		0.0558617
	1.11513	-0.39277	tr|F6WQV8|F6WQV8_CALJA;tr|F7G5Z0|F7G5Z0_CALJA		RPL30	RPL30		0.0767132
	0.595807	-0.391484	tr|F6RS03|F6RS03_CALJA		ALDOA	ALDOA		0.253626
	0.255979	-0.388683	tr|F6YAA9|F6YAA9_CALJA;tr|F6Y960|F6Y960_CALJA		IPO9	IPO9		0.554653
	0.953434	-0.388014	tr|F7E428|F7E428_CALJA		HNRNPH3	HNRNPH3		0.111318
	0.881665	-0.386015	tr|A0A2R8MYG0|A0A2R8MYG0_CALJA;tr|F7IG45|F7IG45_CALJA		TIMP1	TIMP1		0.131321
	0.777973	-0.384317	tr|A0A5F4VX56|A0A5F4VX56_CALJA;tr|U3C8P1|U3C8P1_CALJA;tr|A0A5F4WF97|A0A5F4WF97_CALJA;tr|A0A5F4W325|A0A5F4W325_CALJA;tr|A0A5F4WDA6|A0A5F4WDA6_CALJA		ARHGEF17	ARHGEF17		0.166735
	1.36466	-0.383655	tr|A0A2R8MEZ9|A0A2R8MEZ9_CALJA;tr|U3CN26|U3CN26_CALJA;tr|A0A5F4WAY6|A0A5F4WAY6_CALJA;tr|A0A5F4WKZ3|A0A5F4WKZ3_CALJA		FUBP3	FUBP3		0.0431856
	0.840293	-0.383239	tr|U3FJG8|U3FJG8_CALJA		DYNLL2	DYNLL2		0.144447
	0.133094	-0.382872	tr|F7BZF0|F7BZF0_CALJA;tr|F7BZZ4|F7BZZ4_CALJA		TMEM106B	TMEM106B		0.736047
	0.187211	-0.38215	tr|F6ZFH5|F6ZFH5_CALJA;tr|F7I698|F7I698_CALJA;tr|F6ZG17|F6ZG17_CALJA		MYO5A	MYO5A		0.649814
	0.817047	-0.379435	tr|U3ECR8|U3ECR8_CALJA		DHCR24	DHCR24		0.152389
	0.820257	-0.378886	tr|F6XWH3|F6XWH3_CALJA;tr|F6XWQ8|F6XWQ8_CALJA		GNL1	GNL1		0.151267
	0.31501	-0.378143	tr|A0A2R8NFJ7|A0A2R8NFJ7_CALJA;tr|F7IKB1|F7IKB1_CALJA;tr|A0A5F4W6H7|A0A5F4W6H7_CALJA;tr|A0A5F4WBK2|A0A5F4WBK2_CALJA		MAPKAPK2	MAPKAPK2		0.484161
	1.0577	-0.368807	tr|F7HZB5|F7HZB5_CALJA;tr|A0A2R8MNJ7|A0A2R8MNJ7_CALJA;tr|A0A2R8N1Q9|A0A2R8N1Q9_CALJA;tr|A0A2R8MAM9|A0A2R8MAM9_CALJA		SUMO1	SUMO1		0.0875594
	1.20071	-0.367538	tr|U3DYY0|U3DYY0_CALJA		SH3BP4	SH3BP4		0.0629928
	0.906334	-0.362835	tr|F7I547|F7I547_CALJA;tr|A0A5F4WLU6|A0A5F4WLU6_CALJA		RIPOR1	RIPOR1		0.12407
	1.26202	-0.36263	tr|A0A5F4WF54|A0A5F4WF54_CALJA;tr|A0A2R8M711|A0A2R8M711_CALJA		LOC103793526	LOC103793526		0.0546986
	1.25505	-0.362364	tr|H9KWM0|H9KWM0_CALJA;tr|A0A5F4VTM3|A0A5F4VTM3_CALJA;tr|F7I7D7|F7I7D7_CALJA;tr|A0A2R8M2C2|A0A2R8M2C2_CALJA		RPL13	RPL13		0.0555844
	0.706686	-0.359038	tr|F7D5V5|F7D5V5_CALJA		NDUFS2	NDUFS2		0.196478
	0.532036	-0.357876	tr|A0A2R8MZE0|A0A2R8MZE0_CALJA		RPS26	RPS26		0.293741
	0.650525	-0.356544	tr|H9KVX3|H9KVX3_CALJA;tr|H9KYA0|H9KYA0_CALJA		FAM195B	FAM195B		0.223602
	1.14368	-0.355325	tr|F7HX78|F7HX78_CALJA		MRPL12	MRPL12		0.0718324
	1.45913	-0.35465	tr|A0A5F4WJ29|A0A5F4WJ29_CALJA;tr|U3DX78|U3DX78_CALJA		THRAP3	THRAP3		0.0347431
	1.01443	-0.350905	tr|A0A2R8MEQ9|A0A2R8MEQ9_CALJA		NDUFB10	NDUFB10		0.0967319
	0.472926	-0.350108	tr|F6THZ7|F6THZ7_CALJA;tr|A0A2R8MWB1|A0A2R8MWB1_CALJA		LSM12	LSM12		0.336569
	0.190259	-0.345976	tr|A0A5F4WFT2|A0A5F4WFT2_CALJA;tr|A0A5F4WMU4|A0A5F4WMU4_CALJA		A0A5F4WMU4		unchar	0.645269
	1.17233	-0.345348	tr|F7H6F1|F7H6F1_CALJA;tr|A0A2R8P5M5|A0A2R8P5M5_CALJA		RPS23	RPS23		0.0672473
	1.00925	-0.345133	tr|F7ILP2|F7ILP2_CALJA;tr|F7ILP0|F7ILP0_CALJA;tr|F7ILN8|F7ILN8_CALJA;tr|A0A5F4VSI8|A0A5F4VSI8_CALJA		PUF60	PUF60		0.0978921
	0.896851	-0.345073	tr|F7FQC2|F7FQC2_CALJA;tr|A0A2R8MPI7|A0A2R8MPI7_CALJA		DCN	DCN		0.126809
	0.594075	-0.344783	tr|F7ETC7|F7ETC7_CALJA;tr|U3BVM6|U3BVM6_CALJA		DPP9	DPP9		0.254639
	1.04679	-0.342743	tr|A0A2R8MR79|A0A2R8MR79_CALJA;tr|F7H771|F7H771_CALJA;tr|F6VTW5|F6VTW5_CALJA		RANBP2	RANBP2		0.0897866
	0.931078	-0.3424	tr|A0A5F4WIS8|A0A5F4WIS8_CALJA;tr|A0A5F4WM53|A0A5F4WM53_CALJA;tr|F6VX89|F6VX89_CALJA		RPL18A	RPL18A		0.117199
	0.111271	-0.34225	tr|A0A2R8N6I9|A0A2R8N6I9_CALJA;tr|F7HZ31|F7HZ31_CALJA;tr|F7HWN1|F7HWN1_CALJA		ELAC2	ELAC2		0.773978
	1.50322	-0.340954	tr|F7IF15|F7IF15_CALJA;tr|U3DFP3|U3DFP3_CALJA;tr|A0A2R8M3W0|A0A2R8M3W0_CALJA;tr|A0A2R8MZI3|A0A2R8MZI3_CALJA;tr|A0A2R8PMW7|A0A2R8PMW7_CALJA		U3DFP3	U3DFP3		0.0313892
	0.97644	-0.34093	tr|U3F240|U3F240_CALJA;tr|F6U8T4|F6U8T4_CALJA;tr|A0A2R8MCA6|A0A2R8MCA6_CALJA;tr|F6VMX4|F6VMX4_CALJA;tr|F7G8N7|F7G8N7_CALJA;tr|F6XAA7|F6XAA7_CALJA		SEPTIN10	SEPTIN10		0.105575
	1.02454	-0.340812	tr|U3BB19|U3BB19_CALJA;tr|F7HF95|F7HF95_CALJA;tr|A0A2R8M9B2|A0A2R8M9B2_CALJA;tr|A0A5F4VXL1|A0A5F4VXL1_CALJA		HNRNPA3	HNRNPA3		0.0945064
	0.519766	-0.340715	tr|F7EW50|F7EW50_CALJA;tr|F7F8Q9|F7F8Q9_CALJA		TIAL1	TIAL1		0.302158
	1.38033	-0.339792	tr|F7I6Q8|F7I6Q8_CALJA		DNAJA1	DNAJA1		0.041655
	0.841319	-0.338222	tr|F7IAN3|F7IAN3_CALJA;tr|F6UET3|F6UET3_CALJA		SPCS2	SPCS2		0.144106
	1.32007	-0.338097	tr|F6RXN0|F6RXN0_CALJA;tr|F7HAW7|F7HAW7_CALJA;tr|A0A2R8M7C1|A0A2R8M7C1_CALJA		LOC100405643	LOC100405643		0.0478548
	0.400755	-0.336323	tr|F7IE60|F7IE60_CALJA;tr|F7HX40|F7HX40_CALJA		PSMA2	PSMA2		0.397416
	1.39716	-0.33461	tr|F6QRM2|F6QRM2_CALJA		SBDS	SBDS		0.0400716
	0.740606	-0.333424	tr|F7HD84|F7HD84_CALJA;tr|F7HIE4|F7HIE4_CALJA		ATXN2L	ATXN2L		0.181716
	0.278217	-0.329561	tr|F7HTU2|F7HTU2_CALJA;tr|A0A5F4W7H6|A0A5F4W7H6_CALJA		OCIAD2	OCIAD2		0.526966
	0.962359	-0.32956	tr|U3DCV0|U3DCV0_CALJA		MTA2	MTA2		0.109054
	1.63768	-0.329524	tr|F7HYZ1|F7HYZ1_CALJA		MARCKS	MARCKS		0.0230315
	1.27183	-0.327605	tr|F7IR89|F7IR89_CALJA;tr|A0A5F4W2J5|A0A5F4W2J5_CALJA		NAMPT	NAMPT		0.053477
	0.53328	-0.327193	tr|F7F6Y9|F7F6Y9_CALJA		SEC61A1	SEC61A1		0.2929
	0.232463	-0.322752	tr|F6WB30|F6WB30_CALJA		PCOLCE	PCOLCE		0.585514
	0.232172	-0.322114	tr|F7I2H0|F7I2H0_CALJA;tr|U3F1T1|U3F1T1_CALJA		COL5A1	COL5A1		0.585906
	0.944103	-0.321393	tr|F7GV96|F7GV96_CALJA;tr|F7GVA8|F7GVA8_CALJA		EIF2AK2	EIF2AK2		0.113736
	0.836257	-0.320144	tr|A0A2R8MKN4|A0A2R8MKN4_CALJA;tr|A0A2R8MZ17|A0A2R8MZ17_CALJA		PYM1	PYM1		0.145795
	0.504519	-0.318583	tr|F7I3L2|F7I3L2_CALJA;tr|F7IHN7|F7IHN7_CALJA;tr|F7I818|F7I818_CALJA		FAP	FAP		0.312954
	1.64895	-0.318291	tr|F7I8U4|F7I8U4_CALJA		ACBD3	ACBD3		0.0224414
	1.19086	-0.318003	tr|F7HK58|F7HK58_CALJA;tr|F7HFY1|F7HFY1_CALJA;tr|A0A2R8NDU7|A0A2R8NDU7_CALJA;tr|F7ELN5|F7ELN5_CALJA		F7HFY1	F7HFY1		0.0644382
	0.740601	-0.317921	tr|A0A5F4VTR2|A0A5F4VTR2_CALJA;tr|U3FYF4|U3FYF4_CALJA;tr|F7HNP2|F7HNP2_CALJA;tr|A0A2R8P4V7|A0A2R8P4V7_CALJA		GNAO1	GNAO1		0.181718
	0.563433	-0.317781	tr|F6UV21|F6UV21_CALJA;tr|A0A5F4WBE1|A0A5F4WBE1_CALJA		PTPN23	PTPN23		0.273255
	0.330695	-0.316168	tr|F7I3A2|F7I3A2_CALJA		PLPBP	PLPBP		0.466987
	0.176265	-0.315421	tr|F7E9P6|F7E9P6_CALJA;tr|F7E9R1|F7E9R1_CALJA;tr|A0A5F4WBC3|A0A5F4WBC3_CALJA;tr|A0A5F4WBT5|A0A5F4WBT5_CALJA		MTX2	MTX2		0.6664
	1.18679	-0.314539	tr|A0A5F4VW23|A0A5F4VW23_CALJA		SUN2	SUN2		0.0650448
	1.69832	-0.313392	tr|A0A2R8MHH9|A0A2R8MHH9_CALJA;tr|F7I1G3|F7I1G3_CALJA;tr|F7I656|F7I656_CALJA;tr|F7GUL2|F7GUL2_CALJA;tr|A0A2R8MQJ1|A0A2R8MQJ1_CALJA		PCBP2	PCBP2		0.0200302
	1.6052	-0.311727	tr|A0A5F4WJ05|A0A5F4WJ05_CALJA;tr|F6XUE0|F6XUE0_CALJA;tr|A0A5F4W0Q6|A0A5F4W0Q6_CALJA;tr|F6XUL7|F6XUL7_CALJA;tr|A0A5F4W7L5|A0A5F4W7L5_CALJA		FAM114A1	FAM114A1		0.0248197
	0.874126	-0.311249	tr|U3DY75|U3DY75_CALJA		RAB21	RAB21		0.133621
	0.594253	-0.31009	tr|F7DU72|F7DU72_CALJA;tr|A0A5F4VVV3|A0A5F4VVV3_CALJA;tr|A0A5F4WAF2|A0A5F4WAF2_CALJA		STT3A	STT3A		0.254535
	0.147801	-0.309903	tr|A0A2R8NF15|A0A2R8NF15_CALJA;tr|F6XCA9|F6XCA9_CALJA;tr|A0A5F4W3T5|A0A5F4W3T5_CALJA;tr|F6XZZ8|F6XZZ8_CALJA		STOML2	STOML2		0.711539
	1.56793	-0.309615	tr|F7A6J3|F7A6J3_CALJA		XPO1	XPO1		0.0270439
	1.3019	-0.309308	tr|F7I888|F7I888_CALJA;tr|F7IAM1|F7IAM1_CALJA		EFTUD2	EFTUD2		0.0498998
	0.976428	-0.309082	tr|F7DC60|F7DC60_CALJA;tr|F7DBK0|F7DBK0_CALJA		MMP14	MMP14		0.105578
	0.696126	-0.306952	tr|U3B980|U3B980_CALJA;tr|B0KWW1|B0KWW1_CALJA;tr|A0A2R8M4L1|A0A2R8M4L1_CALJA;tr|F7DDU0|F7DDU0_CALJA		NAA10	NAA10		0.201314
	1.0737	-0.306926	tr|F7ANJ2|F7ANJ2_CALJA		EIF2S1	EIF2S1		0.0843917
	0.865154	-0.306458	tr|A0A5F4VXZ7|A0A5F4VXZ7_CALJA;tr|U3EI55|U3EI55_CALJA		PRPF19	PRPF19		0.13641
	1.15239	-0.305753	tr|U3B8Y1|U3B8Y1_CALJA		CACYBP	CACYBP		0.0704063
	0.844355	-0.304791	tr|F7HLQ3|F7HLQ3_CALJA		NLN	NLN		0.143102
	0.172336	-0.303667	tr|F7HBC3|F7HBC3_CALJA		C1QBP	C1QBP		0.672456
	1.57803	-0.303258	tr|B0KWH2|B0KWH2_CALJA		SEC63	SEC63		0.026422
	0.502139	-0.303147	tr|U3EFG8|U3EFG8_CALJA;tr|F6WSM8|F6WSM8_CALJA		MAT2B	MAT2B		0.314674
	1.13186	-0.302352	tr|F6TQT7|F6TQT7_CALJA;tr|B0KWW6|B0KWW6_CALJA;tr|A0A2R8N087|A0A2R8N087_CALJA;tr|A0A2R8N7J7|A0A2R8N7J7_CALJA;tr|A0A5F4WIC3|A0A5F4WIC3_CALJA;tr|A0A5F4W983|A0A5F4W983_CALJA		RPL10	RPL10		0.0738144
	0.879946	-0.30224	tr|U3CV44|U3CV44_CALJA;tr|L7N0W5|L7N0W5_CALJA		PYCR2	PYCR2		0.131842
	1.11176	-0.301064	sp|Q2QLG6|CAV1_CALJA		CAV1	CAV1		0.0773115
	0.30515	-0.300876	tr|F7IMJ5|F7IMJ5_CALJA		WDFY1	WDFY1		0.49528
	0.575697	-0.299905	tr|F7I3B8|F7I3B8_CALJA		METAP2	METAP2		0.265646
	1.6632	-0.298811	tr|U3E4N1|U3E4N1_CALJA;tr|F6ZQF6|F6ZQF6_CALJA		SRPR	SRPR		0.021717
	0.761956	-0.298398	tr|A0A2R8NAT3|A0A2R8NAT3_CALJA		SLC35B2	SLC35B2		0.172999
	1.19045	-0.297013	tr|U3CZT1|U3CZT1_CALJA		CUL1	CUL1		0.0644991
	0.36044	-0.295985	tr|A0A5F4WE65|A0A5F4WE65_CALJA;tr|A0A5F4VVU4|A0A5F4VVU4_CALJA;tr|F6WIH3|F6WIH3_CALJA;tr|F7G0L9|F7G0L9_CALJA;tr|A0A5F4VTN2|A0A5F4VTN2_CALJA		OGT	OGT		0.436074
	1.87122	-0.295442	tr|F7I4U8|F7I4U8_CALJA;tr|F7HV45|F7HV45_CALJA;tr|A0A5F4WLH0|A0A5F4WLH0_CALJA;tr|A0A2R8MZU2|A0A2R8MZU2_CALJA;tr|A0A2R8PMJ3|A0A2R8PMJ3_CALJA;tr|A0A5F4WHR7|A0A5F4WHR7_CALJA;tr|A0A5F4W5M3|A0A5F4W5M3_CALJA;tr|A0A2R8P4S1|A0A2R8P4S1_CALJA;tr|A0A2R8P370|A0A2R8P370_CALJA;tr|A0A5F4WEN3|A0A5F4WEN3_CALJA;tr|A0A2R8MHI0|A0A2R8MHI0_CALJA;tr|A0A2R8MU05|A0A2R8MU05_CALJA		F7HV45	F7HV45		0.0134519
	1.26429	-0.294763	tr|F7I424|F7I424_CALJA;tr|H9KXQ3|H9KXQ3_CALJA		RPL27	RPL27		0.054414
	0.927971	-0.294654	tr|F7EYS4|F7EYS4_CALJA;tr|U3EN20|U3EN20_CALJA;tr|F7I7S2|F7I7S2_CALJA;tr|F7CA02|F7CA02_CALJA;tr|F7FMM9|F7FMM9_CALJA;tr|F7A100|F7A100_CALJA		DDX19B	DDX19B		0.11804
	1.26357	-0.29419	tr|F6VWQ9|F6VWQ9_CALJA;tr|F7HFH6|F7HFH6_CALJA		F7HFH6	F7HFH6		0.0545043
	1.16109	-0.293409	tr|U3FQB7|U3FQB7_CALJA;tr|F7EBM9|F7EBM9_CALJA;tr|A0A2R8PFZ8|A0A2R8PFZ8_CALJA		PRMT1	PRMT1		0.0690089
	1.49387	-0.293082	tr|F7EJ37|F7EJ37_CALJA;tr|A0A2R8NAI0|A0A2R8NAI0_CALJA;tr|A0A5F4VZ22|A0A5F4VZ22_CALJA;tr|A0A5F4W4C9|A0A5F4W4C9_CALJA;tr|F7E0S4|F7E0S4_CALJA;tr|A0A5F4VVA1|A0A5F4VVA1_CALJA;tr|A0A2R8MUA9|A0A2R8MUA9_CALJA;tr|A0A2R8MTK8|A0A2R8MTK8_CALJA;tr|A0A5F4VVL2|A0A5F4VVL2_CALJA;tr|A0A5F4WHH5|A0A5F4WHH5_CALJA;tr|A0A2R8N4W6|A0A2R8N4W6_CALJA;tr|F7E8N0|F7E8N0_CALJA		RPL23A	RPL23A		0.032072
	0.764442	-0.292936	tr|A0A5F4VYX5|A0A5F4VYX5_CALJA;tr|F7H5Y0|F7H5Y0_CALJA;tr|F6V428|F6V428_CALJA		DNAJC10	DNAJC10		0.172012
	1.43002	-0.292778	tr|U3EPB2|U3EPB2_CALJA;tr|F6TTJ5|F6TTJ5_CALJA		PAICS	PAICS		0.0371516
	1.71035	-0.291147	tr|U3BAQ1|U3BAQ1_CALJA		FAM120A	FAM120A		0.0194828
	0.742148	-0.290481	tr|F7E223|F7E223_CALJA;tr|A0A5F4WDH4|A0A5F4WDH4_CALJA		PMPCA	PMPCA		0.181072
	1.55739	-0.28977	tr|F6XTD4|F6XTD4_CALJA;tr|F6VZZ8|F6VZZ8_CALJA		GIGYF2	GIGYF2		0.0277084
	1.38364	-0.289553	tr|F7I8B0|F7I8B0_CALJA;tr|A0A5F4WKC5|A0A5F4WKC5_CALJA;tr|F7I3U9|F7I3U9_CALJA;tr|A0A5F4VV99|A0A5F4VV99_CALJA;tr|A0A5F4WB32|A0A5F4WB32_CALJA;tr|A0A5F4W6Q4|A0A5F4W6Q4_CALJA		ADD3	ADD3		0.041339
	0.278774	-0.289449	tr|F6PY18|F6PY18_CALJA;tr|U3DAL1|U3DAL1_CALJA		CLPX	CLPX		0.526291
	1.13203	-0.289318	tr|A0A5F4WGD4|A0A5F4WGD4_CALJA;tr|F6PVM1|F6PVM1_CALJA;tr|A0A5F4WKP4|A0A5F4WKP4_CALJA;tr|A0A5F4WFY1|A0A5F4WFY1_CALJA		RAB3GAP2	RAB3GAP2		0.0737857
	1.96469	-0.286427	tr|U3DPY9|U3DPY9_CALJA;tr|F7E7Q9|F7E7Q9_CALJA;tr|A0A2R8NF55|A0A2R8NF55_CALJA;tr|U3FKI2|U3FKI2_CALJA;tr|A0A2R8PG41|A0A2R8PG41_CALJA;tr|F7E7M8|F7E7M8_CALJA		PXN	PXN		0.010847
	1.34022	-0.285426	tr|A0A5F4VY37|A0A5F4VY37_CALJA;tr|F7GI97|F7GI97_CALJA;tr|A0A5F4VTN0|A0A5F4VTN0_CALJA		TTLL12	TTLL12		0.045686
	1.39487	-0.285223	tr|A0A5F4WBJ3|A0A5F4WBJ3_CALJA;tr|F6W735|F6W735_CALJA;tr|F6WRC3|F6WRC3_CALJA		SCCPDH	SCCPDH		0.0402834
	1.10888	-0.285061	tr|F7H805|F7H805_CALJA		PAFAH1B3	PAFAH1B3		0.0778246
	1.48893	-0.283162	tr|U3DPC0|U3DPC0_CALJA;tr|A0A5F4W033|A0A5F4W033_CALJA		PCBP1	PCBP1		0.0324396
	0.900224	-0.282054	tr|A0A2R8MDT0|A0A2R8MDT0_CALJA;tr|A0A2R8PJ95|A0A2R8PJ95_CALJA		CSPG4	CSPG4		0.125828
	0.72534	-0.281353	tr|U3DBP8|U3DBP8_CALJA;tr|A0A5F4WCX8|A0A5F4WCX8_CALJA;tr|H9KW12|H9KW12_CALJA		MPST	MPST		0.188217
	1.07717	-0.281034	tr|F7IL08|F7IL08_CALJA;tr|A0A2R8PJU2|A0A2R8PJU2_CALJA		PPID	PPID		0.08372
	1.08489	-0.280999	tr|U3DCM5|U3DCM5_CALJA		CAPRIN1	CAPRIN1		0.0822444
	0.779495	-0.280246	tr|F6YKT0|F6YKT0_CALJA		EHD1	EHD1		0.166152
	1.53433	-0.279835	tr|F7AVN8|F7AVN8_CALJA;tr|F6ZV49|F6ZV49_CALJA;tr|A0A2R8N334|A0A2R8N334_CALJA;tr|F6ZV40|F6ZV40_CALJA;tr|F6ZVR1|F6ZVR1_CALJA		DAB2	DAB2		0.0292192
	0.235851	-0.279325	tr|F7HZT3|F7HZT3_CALJA;tr|A0A2U3TVB6|A0A2U3TVB6_CALJA;sp|B0KW95|CADH2_CALJA;tr|F7HZU9|F7HZU9_CALJA;tr|F7I6V3|F7I6V3_CALJA;tr|A0A2R8M4L0|A0A2R8M4L0_CALJA;tr|A0A5F4VZ38|A0A5F4VZ38_CALJA		CDH2	CDH2		0.580964
	1.39927	-0.279268	tr|F6RB87|F6RB87_CALJA;tr|A0A5F4VSH0|A0A5F4VSH0_CALJA		RHOA	RHOA		0.0398774
	1.13657	-0.278491	tr|U3CHZ8|U3CHZ8_CALJA;tr|F6S0M2|F6S0M2_CALJA		PAIP1	PAIP1		0.0730185
	0.948986	-0.277376	tr|F7BXL4|F7BXL4_CALJA		TRIM25	TRIM25		0.112464
	0.831405	-0.277088	tr|F6U7V3|F6U7V3_CALJA		PCNP	PCNP		0.147433
	1.62058	-0.276579	tr|F7INQ2|F7INQ2_CALJA;tr|F7INQ6|F7INQ6_CALJA;tr|A0A5F4W359|A0A5F4W359_CALJA		ROCK2	ROCK2		0.0239562
	1.71005	-0.276304	tr|U3EDT3|U3EDT3_CALJA		EIF3E	EIF3E		0.0194964
	1.84116	-0.27475	tr|A0A5F4WMW9|A0A5F4WMW9_CALJA;tr|F6R361|F6R361_CALJA;tr|F6RDA2|F6RDA2_CALJA;tr|A0A5F4W3P3|A0A5F4W3P3_CALJA;tr|F7FCG1|F7FCG1_CALJA;tr|A0A5F4VWN8|A0A5F4VWN8_CALJA;tr|F6R377|F6R377_CALJA;tr|A0A5F4VUJ4|A0A5F4VUJ4_CALJA		PHLDB1	PHLDB1		0.0144159
	0.712763	-0.274731	tr|F7HXU8|F7HXU8_CALJA		PFDN6	PFDN6		0.193748
	1.30642	-0.274365	tr|U3CSD6|U3CSD6_CALJA;tr|U3D9D9|U3D9D9_CALJA		PABPC4	PABPC4		0.0493837
	0.746027	-0.273365	tr|A0A2R8PFF1|A0A2R8PFF1_CALJA		UBE2I	UBE2I		0.179462
	0.863671	-0.273253	tr|F7EI42|F7EI42_CALJA;tr|A0A5F4WJM1|A0A5F4WJM1_CALJA;tr|F7HJ33|F7HJ33_CALJA;tr|F6YZF7|F6YZF7_CALJA;tr|F6VNY9|F6VNY9_CALJA		LUC7L2	LUC7L2		0.136877
	1.22401	-0.272981	tr|U3CA08|U3CA08_CALJA		YBX1	YBX1		0.0597027
	0.116392	-0.272279	tr|F7HY63|F7HY63_CALJA		MRPS36	MRPS36		0.764906
	1.25698	-0.272246	tr|A0A5K1VIB5|A0A5K1VIB5_CALJA		LAMB1	LAMB1		0.0553374
	1.92243	-0.271835	tr|F7IN44|F7IN44_CALJA;tr|F7GUA0|F7GUA0_CALJA		CCT6A	CCT6A		0.0119555
	1.5298	-0.271245	tr|F7HPZ0|F7HPZ0_CALJA;tr|F7HPY3|F7HPY3_CALJA;tr|F6QNU5|F6QNU5_CALJA;tr|A0A2R8ML43|A0A2R8ML43_CALJA		HNRNPA2B1	HNRNPA2B1		0.0295258
	1.2259	-0.270048	tr|F7IM19|F7IM19_CALJA;tr|A0A2R8PFF8|A0A2R8PFF8_CALJA		CLIC1	CLIC1		0.059443
	0.148797	-0.269385	tr|F7F2S5|F7F2S5_CALJA;tr|F7FFW8|F7FFW8_CALJA		ACIN1	ACIN1		0.709909
	1.01982	-0.269336	tr|F6Z4H8|F6Z4H8_CALJA		CISD2	CISD2		0.0955386
	1.13415	-0.268662	tr|F6VWW9|F6VWW9_CALJA;tr|F6VBR7|F6VBR7_CALJA;tr|F6VBT7|F6VBT7_CALJA;tr|U3E2G6|U3E2G6_CALJA		CLIP1	CLIP1		0.0734259
	0.697755	-0.267908	tr|F6S6U2|F6S6U2_CALJA		RPL27A	RPL27A		0.20056
	1.75739	-0.267061	tr|F7IGF2|F7IGF2_CALJA		EIF3B	EIF3B		0.0174828
	1.50499	-0.266956	tr|U3BIN8|U3BIN8_CALJA;tr|F6ZQ07|F6ZQ07_CALJA;tr|F6ZPA8|F6ZPA8_CALJA;tr|U3B0P1|U3B0P1_CALJA;tr|A0A2R8M6P9|A0A2R8M6P9_CALJA;tr|A0A2R8N035|A0A2R8N035_CALJA;tr|A0A5F4VYR7|A0A5F4VYR7_CALJA		PPP3CA	PPP3CA		0.0312617
	1.35298	-0.265228	tr|A0A5F4W5Z6|A0A5F4W5Z6_CALJA;tr|F7EY42|F7EY42_CALJA;tr|A0A2R8PLQ1|A0A2R8PLQ1_CALJA		LOC100407326	LOC100407326		0.0443627
	0.652561	-0.264601	tr|F6XY54|F6XY54_CALJA;tr|A0A2R8MYM2|A0A2R8MYM2_CALJA;tr|A0A2R8P8J9|A0A2R8P8J9_CALJA		ARF4	ARF4		0.222556
	0.336863	-0.263598	tr|F6Q3N9|F6Q3N9_CALJA;tr|F7HMB9|F7HMB9_CALJA;tr|A0A5F4WE69|A0A5F4WE69_CALJA;tr|A0A5F4W728|A0A5F4W728_CALJA;tr|A0A2R8MZW7|A0A2R8MZW7_CALJA;tr|A0A5F4WHF1|A0A5F4WHF1_CALJA;tr|A0A5F4WJW2|A0A5F4WJW2_CALJA;tr|A0A2R8MJS6|A0A2R8MJS6_CALJA		RPL17	RPL17		0.460402
	1.46187	-0.263583	tr|F7IBV6|F7IBV6_CALJA		SNRNP200	SNRNP200		0.0345251
	1.43141	-0.26352	tr|F7IH12|F7IH12_CALJA;tr|A0A2R8MP81|A0A2R8MP81_CALJA		RPS13	RPS13		0.0370334
	1.32158	-0.262825	tr|F7H090|F7H090_CALJA;tr|F7HFQ9|F7HFQ9_CALJA;tr|F7H5B4|F7H5B4_CALJA;tr|A0A5F4WHW9|A0A5F4WHW9_CALJA;tr|F7E2Z3|F7E2Z3_CALJA;tr|A0A5F4VWF7|A0A5F4VWF7_CALJA;tr|F7H054|F7H054_CALJA		IGF2BP2	IGF2BP2		0.0476893
	1.08895	-0.26269	tr|F7IH31|F7IH31_CALJA		GNAI3	GNAI3		0.0814794
	0.675585	-0.262516	tr|F7BNA8|F7BNA8_CALJA;tr|F7IE80|F7IE80_CALJA;tr|F7IDN2|F7IDN2_CALJA;tr|A0A2R8NAS6|A0A2R8NAS6_CALJA;tr|A0A5F4W6M8|A0A5F4W6M8_CALJA;tr|F7IGR8|F7IGR8_CALJA;tr|F6T8A3|F6T8A3_CALJA		LOC100413454	LOC100413454		0.211064
	0.556326	-0.25885	tr|F7DX34|F7DX34_CALJA;tr|A0A5F4WEM7|A0A5F4WEM7_CALJA;tr|A0A5F4WDZ6|A0A5F4WDZ6_CALJA;tr|A0A2R8PC82|A0A2R8PC82_CALJA;tr|A0A5F4VW26|A0A5F4VW26_CALJA		LOC100415625	LOC100415625		0.277763
	0.484412	-0.257934	tr|F7FP32|F7FP32_CALJA;tr|A0A2R8MBD9|A0A2R8MBD9_CALJA		RPL35	RPL35		0.327784
	1.33557	-0.254608	tr|A0A5F4WDR0|A0A5F4WDR0_CALJA;tr|A0A5F4WA71|A0A5F4WA71_CALJA;tr|F6S771|F6S771_CALJA		TOP2B	TOP2B		0.0461776
	1.89022	-0.253821	tr|F7HHD2|F7HHD2_CALJA;tr|F6TEX0|F6TEX0_CALJA;tr|F7DY23|F7DY23_CALJA;tr|F6TEV2|F6TEV2_CALJA		CCT7	CCT7		0.012876
	1.12593	-0.253415	tr|F7IKY1|F7IKY1_CALJA;tr|U3FNG5|U3FNG5_CALJA		HM13	HM13		0.0748285
	1.04557	-0.252987	tr|F7H867|F7H867_CALJA;tr|F6T2T8|F6T2T8_CALJA;tr|A0A2R8MN90|A0A2R8MN90_CALJA		RPS5	RPS5		0.0900394
	1.05919	-0.251466	tr|F6Z4V2|F6Z4V2_CALJA;tr|A0A5F4W4S1|A0A5F4W4S1_CALJA		GORASP2	GORASP2		0.0872597
	1.74169	-0.250308	tr|F6Y1Q5|F6Y1Q5_CALJA;tr|F6ZM71|F6ZM71_CALJA;tr|F6S7Z6|F6S7Z6_CALJA;tr|F7AQH0|F7AQH0_CALJA		CCT5	CCT5		0.0181262
	0.639277	-0.249567	tr|A0A2R8M2U2|A0A2R8M2U2_CALJA		TMED9	TMED9		0.229469
	1.35893	-0.249306	tr|F7FNS6|F7FNS6_CALJA		NUCB1	NUCB1		0.0437592
	1.4853	-0.249217	tr|F7ICV3|F7ICV3_CALJA		RACK1	RACK1		0.0327118
	0.57493	-0.249075	tr|F7GNR1|F7GNR1_CALJA;tr|A0A5F4WBF8|A0A5F4WBF8_CALJA		RPL8	RPL8		0.266115
	0.71423	-0.248456	tr|A0A5F4W8Z4|A0A5F4W8Z4_CALJA;tr|A0A2R8MDC7|A0A2R8MDC7_CALJA		FBL	FBL		0.193095
	0.519283	-0.248405	tr|F6X1D1|F6X1D1_CALJA		HNRNPR	HNRNPR		0.302494
	1.43485	-0.248283	tr|F7A401|F7A401_CALJA;tr|A0A2R8MEN1|A0A2R8MEN1_CALJA		MAPRE1	MAPRE1		0.0367406
	0.439641	-0.246006	tr|F7IMX4|F7IMX4_CALJA		F7IMX4	F7IMX4		0.363378
	0.148734	-0.24555	tr|F7EN47|F7EN47_CALJA		CPM	CPM		0.710013
	0.480358	-0.24543	tr|F7HSL0|F7HSL0_CALJA;tr|A0A5F4W9W1|A0A5F4W9W1_CALJA		CBR1	CBR1		0.330858
	0.543642	-0.245322	tr|F6ZAE3|F6ZAE3_CALJA;tr|F6Q0S6|F6Q0S6_CALJA		OSBPL10	OSBPL10		0.285995
	0.400912	-0.24451	tr|F7HZ83|F7HZ83_CALJA;tr|U3FPX7|U3FPX7_CALJA;tr|A0A2R8PFC3|A0A2R8PFC3_CALJA		SMS	SMS		0.397272
	1.3668	-0.243291	tr|A0A5F4W3Y2|A0A5F4W3Y2_CALJA;tr|F6YR44|F6YR44_CALJA		COPB2	COPB2		0.0429735
	0.646705	-0.24144	tr|U3BG23|U3BG23_CALJA;tr|A0A2R8MSS4|A0A2R8MSS4_CALJA;tr|A0A2R8MKP7|A0A2R8MKP7_CALJA;tr|F6YNW2|F6YNW2_CALJA		EIF5A	EIF5A		0.225577
	1.79247	-0.241325	tr|U3EK11|U3EK11_CALJA;tr|F7ETN1|F7ETN1_CALJA		GALNT2	GALNT2		0.0161262
	0.163025	-0.241292	tr|A0A2R8N866|A0A2R8N866_CALJA;tr|A0A2R8MLP1|A0A2R8MLP1_CALJA;tr|F7G122|F7G122_CALJA;tr|F7E6H1|F7E6H1_CALJA		PSME3	PSME3		0.687028
	1.5008	-0.241068	tr|F6WRG6|F6WRG6_CALJA		PFDN1	PFDN1		0.0315648
	0.648469	-0.240965	tr|F7H488|F7H488_CALJA		ACAT2	ACAT2		0.224663
	1.27404	-0.239992	tr|U3FBI9|U3FBI9_CALJA;tr|U3DTB9|U3DTB9_CALJA;tr|A0A5F4W9T5|A0A5F4W9T5_CALJA;tr|A0A2R8M4I1|A0A2R8M4I1_CALJA		RAB6A	RAB6A		0.0532058
	0.271386	-0.239573	tr|F7DCN1|F7DCN1_CALJA;tr|A0A2R8MKW2|A0A2R8MKW2_CALJA		DNAJC7	DNAJC7		0.53532
	0.559732	-0.239042	tr|F7I179|F7I179_CALJA		KANK2	KANK2		0.275593
	1.98055	-0.239006	tr|F7B008|F7B008_CALJA;tr|U3D7E0|U3D7E0_CALJA		SRP68	SRP68		0.010458
	0.76334	-0.238856	tr|F7GN80|F7GN80_CALJA;tr|A0A2R8P3Y9|A0A2R8P3Y9_CALJA;tr|U3CR28|U3CR28_CALJA;tr|F7GEJ1|F7GEJ1_CALJA;tr|F7GF05|F7GF05_CALJA		ANO6	ANO6		0.172449
	1.75119	-0.23793	tr|F7IMN0|F7IMN0_CALJA;tr|F7IKC6|F7IKC6_CALJA;tr|F7IMN1|F7IMN1_CALJA		SLC3A2	SLC3A2		0.0177341
	0.741846	-0.23753	tr|F7HGE1|F7HGE1_CALJA;tr|A0A2R8PBY4|A0A2R8PBY4_CALJA;tr|F7IPJ6|F7IPJ6_CALJA		TBCA	TBCA		0.181198
	1.65256	-0.237243	tr|U3AXR7|U3AXR7_CALJA		PSMA7	PSMA7		0.0222559
	0.949604	-0.236123	tr|F7HVL4|F7HVL4_CALJA;tr|F7HM34|F7HM34_CALJA;tr|F6ZEL9|F6ZEL9_CALJA;tr|F7HVL2|F7HVL2_CALJA;tr|F7GJS5|F7GJS5_CALJA;tr|F7GR77|F7GR77_CALJA;tr|U3FRC1|U3FRC1_CALJA;tr|A0A5F4WF32|A0A5F4WF32_CALJA		EPB41L3	EPB41L3		0.112304
	1.91144	-0.233508	tr|F7BZR3|F7BZR3_CALJA		MVP	MVP		0.0122618
	0.906812	-0.231285	tr|A0A2R8MEW2|A0A2R8MEW2_CALJA;tr|F7GDI6|F7GDI6_CALJA;tr|A0A5F4WMH8|A0A5F4WMH8_CALJA;tr|F7GMI8|F7GMI8_CALJA		MAPK3	MAPK3		0.123933
	2.27819	-0.231061	tr|U3DYJ0|U3DYJ0_CALJA;tr|A0A5F4VW82|A0A5F4VW82_CALJA;tr|A0A2R8P6G8|A0A2R8P6G8_CALJA		EIF4A1	EIF4A1		0.00526996
	0.280108	-0.230652	tr|F7H6I6|F7H6I6_CALJA		RTCA	RTCA		0.524677
	0.997883	-0.230171	tr|F6YB57|F6YB57_CALJA;tr|F6YB48|F6YB48_CALJA;tr|A0A2R8MQN9|A0A2R8MQN9_CALJA;tr|A0A2R8N897|A0A2R8N897_CALJA;tr|F6RJ84|F6RJ84_CALJA		PDCD5	PDCD5		0.100489
	0.64039	-0.230045	tr|A0A2R8MYI4|A0A2R8MYI4_CALJA		MRI1	MRI1		0.228881
	0.290535	-0.229872	tr|F7BMX2|F7BMX2_CALJA		DDHD2	DDHD2		0.51223
	0.708551	-0.229334	tr|F7IIM9|F7IIM9_CALJA		DTX3L	DTX3L		0.195636
	0.225441	-0.229186	tr|F7GWJ1|F7GWJ1_CALJA		PNPT1	PNPT1		0.595057
	0.475563	-0.228549	tr|A0A2R8N1I5|A0A2R8N1I5_CALJA;tr|F7INI7|F7INI7_CALJA;tr|F7INJ3|F7INJ3_CALJA;tr|A0A5F4VYS6|A0A5F4VYS6_CALJA		SRI	SRI		0.334531
	0.579473	-0.228366	tr|F7HVJ2|F7HVJ2_CALJA		DNAJA2	DNAJA2		0.263346
	0.623671	-0.226863	tr|U3EFD7|U3EFD7_CALJA		TM9SF2	TM9SF2		0.237864
	0.767975	-0.226794	tr|F7BQL6|F7BQL6_CALJA		RPL5	RPL5		0.170618
	0.760156	-0.225957	tr|U3F849|U3F849_CALJA;tr|A0A5F4WLR9|A0A5F4WLR9_CALJA;tr|F7D2Y3|F7D2Y3_CALJA		SLC25A5	SLC25A5		0.173718
	1.64173	-0.225384	tr|A0A2R8MZ97|A0A2R8MZ97_CALJA;tr|F7A518|F7A518_CALJA		G6PD	G6PD		0.0228176
	0.776537	-0.225313	tr|A0A5F4W2C9|A0A5F4W2C9_CALJA;tr|A0A5F4WHA2|A0A5F4WHA2_CALJA;tr|A0A5F4WEW9|A0A5F4WEW9_CALJA;tr|F7DDM4|F7DDM4_CALJA;tr|F7H9U2|F7H9U2_CALJA		LOC100405150	LOC100405150		0.167287
	0.200365	-0.225127	tr|F6QC69|F6QC69_CALJA;tr|A0A5F4WN72|A0A5F4WN72_CALJA;tr|F7EJY2|F7EJY2_CALJA		UCHL5	UCHL5		0.630427
	1.09317	-0.224873	tr|E1CJB2|E1CJB2_CALJA		COX2	COX2		0.0806924
	0.569994	-0.224725	tr|A0A2R8N0D9|A0A2R8N0D9_CALJA		MESD	MESD		0.269157
	0.405891	-0.224087	tr|F7ANQ8|F7ANQ8_CALJA;tr|F7IJU6|F7IJU6_CALJA		F7IJU6	F7IJU6		0.392743
	0.415776	-0.222866	tr|U3CP24|U3CP24_CALJA		MARCKSL1	MARCKSL1		0.383905
	1.11828	-0.221416	tr|F7HXA8|F7HXA8_CALJA;tr|F7HXA3|F7HXA3_CALJA		YKT6	YKT6		0.0761593
	2.63161	-0.221403	tr|F7I4U3|F7I4U3_CALJA		KARS1	KARS1		0.00233557
	1.64539	-0.221291	tr|U3DNS0|U3DNS0_CALJA;tr|A0A2R8MSF0|A0A2R8MSF0_CALJA		SARS	SARS		0.0226259
	1.10988	-0.220446	tr|A0A2R8N276|A0A2R8N276_CALJA;tr|F6ZZK3|F6ZZK3_CALJA;tr|F7HGT5|F7HGT5_CALJA;tr|F6RI19|F6RI19_CALJA		GNAI2	GNAI2		0.0776457
	0.301483	-0.220109	tr|U3D2B1|U3D2B1_CALJA		DHRS3	DHRS3		0.499479
	0.295504	-0.21993	tr|A0A2R8M4A9|A0A2R8M4A9_CALJA		A0A2R8M4A9		unchar	0.506402
	1.36908	-0.218776	tr|F6ZUR7|F6ZUR7_CALJA		DARS1	DARS1		0.0427485
	0.39038	-0.218227	tr|U3BGZ0|U3BGZ0_CALJA		WASL	WASL		0.407024
	0.853026	-0.217898	tr|U3CBV4|U3CBV4_CALJA		FAM129B	FAM129B		0.140273
	1.10842	-0.217372	tr|U3CR60|U3CR60_CALJA		KIAA1967	KIAA1967		0.0779068
	0.730465	-0.217183	tr|U3EX30|U3EX30_CALJA;tr|A0A5F4WA69|A0A5F4WA69_CALJA		PSMA4	PSMA4		0.18601
	1.06432	-0.217113	tr|F7I8S1|F7I8S1_CALJA;tr|F6Q7A8|F6Q7A8_CALJA;tr|F7I861|F7I861_CALJA;tr|A0A5F4VZU8|A0A5F4VZU8_CALJA		ATP1A1	ATP1A1		0.0862338
	0.0583091	-0.216894	tr|A0A2R8M4D1|A0A2R8M4D1_CALJA;tr|A0A2R8NBC9|A0A2R8NBC9_CALJA;tr|U3CYB5|U3CYB5_CALJA;tr|F7DFF2|F7DFF2_CALJA;tr|U3EBJ1|U3EBJ1_CALJA;tr|F7EF65|F7EF65_CALJA;tr|F7ILE5|F7ILE5_CALJA;tr|A0A5F4WGR1|A0A5F4WGR1_CALJA		LOC100395717	LOC100395717		0.874361
	0.624393	-0.216412	tr|F7GC20|F7GC20_CALJA		RPL26L1	RPL26L1		0.237469
	1.25079	-0.215993	tr|F7HWX4|F7HWX4_CALJA		HEBP2	HEBP2		0.0561318
	1.61077	-0.215464	tr|F7HR79|F7HR79_CALJA;tr|A0A5F4W2B5|A0A5F4W2B5_CALJA		ALDH18A1	ALDH18A1		0.0245035
	0.355899	-0.215378	tr|U3FI78|U3FI78_CALJA;tr|F6UKF8|F6UKF8_CALJA		REEP5	REEP5		0.440657
	0.349308	-0.214587	tr|A0A2R8NFA3|A0A2R8NFA3_CALJA;tr|F7IT99|F7IT99_CALJA		SDC2	SDC2		0.447396
	0.632387	-0.213831	tr|F7I9W2|F7I9W2_CALJA;tr|A0A2R8P0B6|A0A2R8P0B6_CALJA;tr|F6W0Y4|F6W0Y4_CALJA		RPSA	RPSA		0.233138
	1.12723	-0.213448	tr|F7IA43|F7IA43_CALJA;tr|A0A5F4WH00|A0A5F4WH00_CALJA;tr|A0A5F4W2L1|A0A5F4W2L1_CALJA;tr|A0A2R8MYB7|A0A2R8MYB7_CALJA;tr|A0A2R8MGB0|A0A2R8MGB0_CALJA;tr|A0A5F4WMH4|A0A5F4WMH4_CALJA		LOC100403816	LOC100403816		0.0746051
	0.93083	-0.212226	tr|A0A2R8MQU0|A0A2R8MQU0_CALJA;tr|U3D6D8|U3D6D8_CALJA		TM9SF3	TM9SF3		0.117265
	1.05502	-0.212152	tr|F7I9E1|F7I9E1_CALJA;tr|F7I9C2|F7I9C2_CALJA		NEK9	NEK9		0.0881012
	0.841516	-0.211998	tr|F7HET2|F7HET2_CALJA;tr|A0A2R8M5C4|A0A2R8M5C4_CALJA		IST1	IST1		0.14404
	1.59237	-0.211753	tr|F6SRY5|F6SRY5_CALJA;tr|F6SRU4|F6SRU4_CALJA;tr|A0A2R8MJI8|A0A2R8MJI8_CALJA		STIP1	STIP1		0.0255639
	0.626184	-0.211611	tr|F6SC52|F6SC52_CALJA;tr|A0A5F4WFJ2|A0A5F4WFJ2_CALJA		PTPN1	PTPN1		0.236492
	1.08212	-0.210544	tr|F7IN81|F7IN81_CALJA		ASCC3	ASCC3		0.082771
	1.49871	-0.209753	tr|F6QGP9|F6QGP9_CALJA		DDOST	DDOST		0.0317166
	1.4849	-0.209452	tr|U3DX59|U3DX59_CALJA;tr|F7ITE8|F7ITE8_CALJA;tr|F7BC91|F7BC91_CALJA		GSTO1	GSTO1		0.032742
	0.382456	-0.209084	tr|F7GQT6|F7GQT6_CALJA;tr|A0A5F4W5I0|A0A5F4W5I0_CALJA		SEC61B	SEC61B		0.414518
	0.963773	-0.208876	tr|F7I5L7|F7I5L7_CALJA;tr|A0A5F4W932|A0A5F4W932_CALJA		PABPC1	PABPC1		0.108699
	0.287152	-0.208657	tr|U3CY04|U3CY04_CALJA		NUFIP2	NUFIP2		0.516236
	0.671063	-0.208085	tr|U3EVA7|U3EVA7_CALJA		CAPG	CAPG		0.213274
	1.59628	-0.207574	tr|U3DTS7|U3DTS7_CALJA;tr|F7IP11|F7IP11_CALJA		COPG1	COPG1		0.0253352
	0.633422	-0.206714	tr|F7EH08|F7EH08_CALJA;tr|F7I1J4|F7I1J4_CALJA;tr|F7D6J4|F7D6J4_CALJA;tr|F7H0X7|F7H0X7_CALJA;tr|F7D653|F7D653_CALJA;tr|F7HII0|F7HII0_CALJA		FXR1	FXR1		0.232583
	1.03558	-0.206062	tr|B0KWK3|B0KWK3_CALJA;tr|U3D370|U3D370_CALJA;tr|F7FVI5|F7FVI5_CALJA;tr|A0A2R8MBU3|A0A2R8MBU3_CALJA		SF1	SF1		0.0921351
	0.0994465	-0.205403	tr|F7ITD1|F7ITD1_CALJA;tr|U3DW22|U3DW22_CALJA		SPPL2A	SPPL2A		0.795341
	0.139157	-0.205237	tr|F7HWU0|F7HWU0_CALJA;tr|F7HWT7|F7HWT7_CALJA;tr|A0A2R8NDK5|A0A2R8NDK5_CALJA;tr|A0A2R8NBM5|A0A2R8NBM5_CALJA		CSTF2	CSTF2		0.725844
	1.83793	-0.204765	tr|A0A5F4W5S8|A0A5F4W5S8_CALJA;tr|U3E2G7|U3E2G7_CALJA		DYNC1H1	DYNC1H1		0.0145236
	0.679144	-0.203911	tr|A0A2R8N8T2|A0A2R8N8T2_CALJA;tr|A0A2R8MCN7|A0A2R8MCN7_CALJA		AHSA1	AHSA1		0.209342
	0.572246	-0.203563	tr|F7ISF5|F7ISF5_CALJA		CDC5L	CDC5L		0.267765
	2.02575	-0.201596	tr|F6Z150|F6Z150_CALJA		UBR4	UBR4		0.00942425
	0.718493	-0.200864	tr|B0KWH6|B0KWH6_CALJA;tr|F7IH67|F7IH67_CALJA		SNX3	SNX3		0.191208
	0.583577	-0.200728	tr|F6UJA8|F6UJA8_CALJA;tr|A0A2R8MT21|A0A2R8MT21_CALJA;tr|A0A5F4W8C7|A0A5F4W8C7_CALJA		NQO1	NQO1		0.260869
	1.2158	-0.20037	tr|F6QNJ1|F6QNJ1_CALJA		TALDO1	TALDO1		0.0608422
	0.129455	-0.200098	tr|F7GS71|F7GS71_CALJA;tr|F6Y2I5|F6Y2I5_CALJA;tr|F7B495|F7B495_CALJA		NT5C3A	NT5C3A		0.742241
	0.519541	-0.199954	sp|P63061|B2MG_CALJA		B2M	B2M		0.302314
	0.228535	-0.19937	tr|F7IQB6|F7IQB6_CALJA;tr|F7IQB2|F7IQB2_CALJA		ACSL5	ACSL5		0.590834
	0.779459	-0.197946	tr|U3FXU7|U3FXU7_CALJA;tr|F6YAM9|F6YAM9_CALJA		CIAPIN1	CIAPIN1		0.166166
	1.95232	-0.196664	tr|F6Q1K8|F6Q1K8_CALJA		PPP2R1A	PPP2R1A		0.0111605
	1.38217	-0.195843	tr|F7GB35|F7GB35_CALJA;tr|F7HGI7|F7HGI7_CALJA;tr|F7GKV7|F7GKV7_CALJA;tr|F6PQY5|F6PQY5_CALJA;tr|F7GB51|F7GB51_CALJA;tr|F6YXI2|F6YXI2_CALJA;tr|F7FML0|F7FML0_CALJA;tr|F7FYV8|F7FYV8_CALJA;tr|F7ICN5|F7ICN5_CALJA		CD44	CD44		0.0414795
	1.71854	-0.195792	tr|F7IS09|F7IS09_CALJA;tr|A0A5F4VQH6|A0A5F4VQH6_CALJA		LGALS1	LGALS1		0.0191187
	1.96161	-0.195331	tr|F7I5N8|F7I5N8_CALJA;tr|A0A2R8P5Y8|A0A2R8P5Y8_CALJA		EIF2S3	EIF2S3		0.0109242
	1.17031	-0.194819	tr|F7GQX5|F7GQX5_CALJA;tr|A0A5F4WKA8|A0A5F4WKA8_CALJA		COPB1	COPB1		0.0675608
	0.351683	-0.192908	tr|F7FXM1|F7FXM1_CALJA;tr|F7F5E4|F7F5E4_CALJA		APPL1	APPL1		0.444955
	0.448285	-0.192014	tr|F6THS7|F6THS7_CALJA;tr|A0A5F4W9X4|A0A5F4W9X4_CALJA		ATP1B1	ATP1B1		0.356218
	0.515713	-0.189425	tr|A0A2R8M4M2|A0A2R8M4M2_CALJA;tr|U3E713|U3E713_CALJA		GPS1	GPS1		0.304991
	0.427716	-0.189324	tr|F7ICF0|F7ICF0_CALJA;tr|U3FYH1|U3FYH1_CALJA		RTN4	RTN4		0.373494
	0.990384	-0.188093	tr|U3BIR4|U3BIR4_CALJA;tr|F6XQJ1|F6XQJ1_CALJA		MBOAT7	MBOAT7		0.102239
	1.38381	-0.186758	tr|U3D4Z9|U3D4Z9_CALJA;tr|A0A2R8MM09|A0A2R8MM09_CALJA;tr|F6S2S4|F6S2S4_CALJA		ARCN1	ARCN1		0.0413229
	1.61094	-0.186718	tr|B0CMB1|B0CMB1_CALJA;tr|F7I0U9|F7I0U9_CALJA		SERPINB8	SERPINB8		0.0244938
	0.972928	-0.185675	tr|F6YY24|F6YY24_CALJA;tr|F7AZ14|F7AZ14_CALJA		PITPNB	PITPNB		0.106432
	0.469305	-0.185503	tr|F7EY23|F7EY23_CALJA;tr|F6ZJH9|F6ZJH9_CALJA;tr|F7HGH7|F7HGH7_CALJA		RPL13A	RPL13A		0.339387
	1.13787	-0.185451	tr|F7IBG3|F7IBG3_CALJA;tr|F7IBF0|F7IBF0_CALJA		NPLOC4	NPLOC4		0.0727991
	0.432467	-0.184814	tr|U3EQ25|U3EQ25_CALJA;tr|A0A2R8N1P1|A0A2R8N1P1_CALJA;tr|A0A2R8MV51|A0A2R8MV51_CALJA;tr|A0A2R8MMM7|A0A2R8MMM7_CALJA;tr|H9KVX9|H9KVX9_CALJA		SNAP23	SNAP23		0.369431
	0.467949	-0.184709	tr|U3EDF5|U3EDF5_CALJA		LSM6	LSM6		0.340448
	0.764529	-0.183855	tr|U3FPU4|U3FPU4_CALJA		EIF3L	EIF3L		0.171977
	0.838022	-0.183115	tr|U3CPZ7|U3CPZ7_CALJA;tr|F7IF77|F7IF77_CALJA;tr|F7B5A7|F7B5A7_CALJA;tr|A0A2R8MVR2|A0A2R8MVR2_CALJA		PPP2R5D	PPP2R5D		0.145204
	1.06212	-0.182677	tr|U3CSH4|U3CSH4_CALJA		CORO1B	CORO1B		0.0866713
	1.48713	-0.182327	tr|F6ZIZ6|F6ZIZ6_CALJA		TSG101	TSG101		0.0325741
	0.587794	-0.181028	tr|F6UP51|F6UP51_CALJA;tr|F6UP24|F6UP24_CALJA;tr|A0A5F4W9P2|A0A5F4W9P2_CALJA		XPO7	XPO7		0.258349
	1.20931	-0.180265	tr|A0A5F4WBZ1|A0A5F4WBZ1_CALJA;tr|A0A5F4WGI6|A0A5F4WGI6_CALJA;tr|F6Q093|F6Q093_CALJA		SRRM2	SRRM2		0.0617572
	0.715511	-0.178004	tr|U3FLT3|U3FLT3_CALJA		PRKCDBP	PRKCDBP		0.192526
	0.456056	-0.17793	tr|F7EKY2|F7EKY2_CALJA;tr|F7EKG0|F7EKG0_CALJA;tr|F7F002|F7F002_CALJA		ARFIP1	ARFIP1		0.3499
	0.62113	-0.177465	tr|F7ISV1|F7ISV1_CALJA;tr|A0A5F4W3J7|A0A5F4W3J7_CALJA		GPX8	GPX8		0.23926
	0.501338	-0.176154	tr|F7HV41|F7HV41_CALJA;tr|F7EZL4|F7EZL4_CALJA;tr|A0A2R8N9V8|A0A2R8N9V8_CALJA;tr|A0A5F4WMT5|A0A5F4WMT5_CALJA		F7EZL4	F7EZL4		0.315255
	0.0873003	-0.174407	tr|A0A2R8MQ87|A0A2R8MQ87_CALJA;tr|F7IFJ4|F7IFJ4_CALJA		B3GLCT	B3GLCT		0.817899
	0.942465	-0.174186	tr|F6UT64|F6UT64_CALJA		HMGCS1	HMGCS1		0.114166
	0.510276	-0.174044	tr|F7IHI6|F7IHI6_CALJA		SAR1B	SAR1B		0.308834
	0.926115	-0.171882	tr|U3DD57|U3DD57_CALJA;tr|F7GLE4|F7GLE4_CALJA;tr|A0A5F4WHI7|A0A5F4WHI7_CALJA;tr|U3EI77|U3EI77_CALJA		ILF3	ILF3		0.118545
	0.934141	-0.171618	tr|A0A2R8PBB5|A0A2R8PBB5_CALJA;tr|A0A5F4VVV0|A0A5F4VVV0_CALJA;tr|A0A2R8MU84|A0A2R8MU84_CALJA		PGRMC1	PGRMC1		0.116375
	1.00658	-0.171042	tr|A0A2R8ME09|A0A2R8ME09_CALJA;tr|F6V2W6|F6V2W6_CALJA;tr|F6ZK33|F6ZK33_CALJA;tr|F6XAG3|F6XAG3_CALJA		PEPD	PEPD		0.0984962
	0.254284	-0.170578	tr|U3DEF4|U3DEF4_CALJA		GALE	GALE		0.556822
	0.839833	-0.169215	tr|F7HKI5|F7HKI5_CALJA		APEX1	APEX1		0.1446
	0.373993	-0.169007	tr|F6ZBG9|F6ZBG9_CALJA;tr|A0A5F4WIM2|A0A5F4WIM2_CALJA;tr|F6ZBG2|F6ZBG2_CALJA		SLK	SLK		0.422675
	0.742447	-0.168992	tr|F6X362|F6X362_CALJA;tr|A0A2R8N0G5|A0A2R8N0G5_CALJA;tr|A0A2R8MSJ0|A0A2R8MSJ0_CALJA;tr|F7HT20|F7HT20_CALJA;tr|F7GDQ5|F7GDQ5_CALJA		SH3GLB2	SH3GLB2		0.180948
	0.496199	-0.16829	tr|A0A5F4W056|A0A5F4W056_CALJA;tr|A0A5F4WM43|A0A5F4WM43_CALJA;tr|F7F935|F7F935_CALJA;tr|F7I817|F7I817_CALJA;tr|A0A2R8MEF5|A0A2R8MEF5_CALJA;tr|F7CWB9|F7CWB9_CALJA;tr|A0A5F4VS94|A0A5F4VS94_CALJA		PCCA	PCCA		0.319008
	0.903089	-0.167445	tr|F7FIQ3|F7FIQ3_CALJA;tr|F6XM82|F6XM82_CALJA;tr|U3EVG5|U3EVG5_CALJA;tr|F6XL21|F6XL21_CALJA;tr|U3F0S0|U3F0S0_CALJA;tr|U3CS83|U3CS83_CALJA		SPAG9	SPAG9		0.125
	0.4896	-0.167218	tr|A0A2R8PDK3|A0A2R8PDK3_CALJA		SRPRB	SRPRB		0.323892
	0.0719508	-0.16629	tr|F7I3W2|F7I3W2_CALJA		DFFA	DFFA		0.847323
	0.758066	-0.166193	tr|F7BZ13|F7BZ13_CALJA;tr|F7BYW8|F7BYW8_CALJA;tr|A0A2R8MPP4|A0A2R8MPP4_CALJA;tr|A0A2R8MEJ0|A0A2R8MEJ0_CALJA		TPP2	TPP2		0.174556
	0.626136	-0.165611	tr|F7I307|F7I307_CALJA		CSNK2B	CSNK2B		0.236518
	0.648296	-0.165166	tr|A0A2R8MS41|A0A2R8MS41_CALJA;tr|F7HZG2|F7HZG2_CALJA		CSDE1	CSDE1		0.224752
	0.555652	-0.165044	tr|U3BQQ2|U3BQQ2_CALJA		PRDX2	PRDX2		0.278194
	0.495222	-0.164617	tr|F7AHL7|F7AHL7_CALJA		F7AHL7	F7AHL7		0.319726
	0.346483	-0.163693	tr|F7B3R1|F7B3R1_CALJA;tr|F7B373|F7B373_CALJA		DDAH1	DDAH1		0.450316
	0.723221	-0.16313	tr|F6SKL8|F6SKL8_CALJA;tr|F7ASP8|F7ASP8_CALJA;tr|F7HS43|F7HS43_CALJA		CTPS1	CTPS1		0.189138
	0.779263	-0.161481	tr|A0A2R8M7G5|A0A2R8M7G5_CALJA;tr|U3EF93|U3EF93_CALJA;tr|H9KVW0|H9KVW0_CALJA;tr|A0A2R8MUD6|A0A2R8MUD6_CALJA		ADSL	ADSL		0.166241
	1.80271	-0.16051	tr|U3EPQ1|U3EPQ1_CALJA		EHD4	EHD4		0.0157504
	1.09508	-0.160202	tr|U3CQG4|U3CQG4_CALJA		ALDH9A1	ALDH9A1		0.080337
	0.821008	-0.159579	tr|A0A2R8MPM9|A0A2R8MPM9_CALJA;tr|F6V0Y0|F6V0Y0_CALJA;tr|F7BZF5|F7BZF5_CALJA;tr|F7IA94|F7IA94_CALJA		EIF3K	EIF3K		0.151005
	1.37533	-0.158958	tr|F6X2B4|F6X2B4_CALJA		GALK1	GALK1		0.0421377
	0.984926	-0.158615	tr|F7I414|F7I414_CALJA;tr|F7HZE0|F7HZE0_CALJA;tr|A0A2R8PEK1|A0A2R8PEK1_CALJA		SNX1	SNX1		0.103532
	0.330833	-0.158298	tr|F7GZJ2|F7GZJ2_CALJA		GBP3	GBP3		0.466839
	0.583773	-0.157523	tr|F7BU95|F7BU95_CALJA;tr|F7BUA6|F7BUA6_CALJA;tr|F7BU83|F7BU83_CALJA;tr|F7G4L9|F7G4L9_CALJA		PSMD13	PSMD13		0.260752
	0.427086	-0.157471	tr|F7HU65|F7HU65_CALJA;tr|F7HWU2|F7HWU2_CALJA;tr|F7ISE9|F7ISE9_CALJA;tr|F7HWS5|F7HWS5_CALJA;tr|F7HNH0|F7HNH0_CALJA;tr|F6Y9W4|F6Y9W4_CALJA		FN1	FN1		0.374036
	0.174949	-0.157209	tr|F7ETK3|F7ETK3_CALJA		ANP32B	ANP32B		0.668423
	1.41605	-0.15616	tr|F7IGL2|F7IGL2_CALJA;tr|F7IGL5|F7IGL5_CALJA;tr|F7GM98|F7GM98_CALJA;tr|F7IIZ0|F7IIZ0_CALJA		EIF2A	EIF2A		0.0383661
	0.405373	-0.155273	tr|F6SYE9|F6SYE9_CALJA		IRGQ	IRGQ		0.393212
	1.07541	-0.155143	tr|A0A2R8MBJ1|A0A2R8MBJ1_CALJA;tr|F7I7N2|F7I7N2_CALJA;tr|A0A2R8MWV6|A0A2R8MWV6_CALJA		COX4I1	COX4I1		0.0840595
	0.800323	-0.154359	tr|U3EXY0|U3EXY0_CALJA		RANGAP1	RANGAP1		0.158371
	0.723677	-0.153851	tr|F6WJ59|F6WJ59_CALJA;tr|A0A5F4WML7|A0A5F4WML7_CALJA;tr|A0A5F4WGU3|A0A5F4WGU3_CALJA		SERPINH1	SERPINH1		0.18894
	0.689398	-0.153265	tr|F7HCF7|F7HCF7_CALJA		HNRNPM	HNRNPM		0.204457
	0.643495	-0.153226	tr|U3BGP6|U3BGP6_CALJA		COPZ2	COPZ2		0.227251
	0.672559	-0.153018	tr|F7A6T5|F7A6T5_CALJA;tr|A0A2R8PKT7|A0A2R8PKT7_CALJA;tr|A0A2R8N0I7|A0A2R8N0I7_CALJA		EIF3J	EIF3J		0.21254
	0.121536	-0.152929	tr|F7IG39|F7IG39_CALJA		CBX5	CBX5		0.755899
	0.49728	-0.152261	tr|U3DCD7|U3DCD7_CALJA;tr|F7I285|F7I285_CALJA		COPS7A	COPS7A		0.318214
	0.0833936	-0.151466	tr|F7IPZ9|F7IPZ9_CALJA		PARP4	PARP4		0.82529
	0.0636127	-0.15114	tr|A0A2R8M980|A0A2R8M980_CALJA		HSPA1L	HSPA1L		0.863748
	0.217105	-0.151055	tr|U3B9M7|U3B9M7_CALJA;tr|F7G737|F7G737_CALJA		ATP1B3	ATP1B3		0.60659
	0.350127	-0.15057	tr|U3ED30|U3ED30_CALJA		TMED10	TMED10		0.446553
	0.314069	-0.14978	tr|F7IFQ7|F7IFQ7_CALJA;tr|F7GR93|F7GR93_CALJA		ARFGAP3	ARFGAP3		0.485212
	0.489707	-0.149598	tr|F6PLY4|F6PLY4_CALJA;tr|U3BT84|U3BT84_CALJA		TBCD	TBCD		0.323812
	0.839307	-0.148917	tr|F7B718|F7B718_CALJA		GCN1	GCN1		0.144775
	0.0715535	-0.148739	tr|F7HQY9|F7HQY9_CALJA;tr|A0A2R8MUK2|A0A2R8MUK2_CALJA		LSM4	LSM4		0.848099
	0.418633	-0.14872	tr|F7IEK8|F7IEK8_CALJA;tr|F7I443|F7I443_CALJA		GART	GART		0.381388
	0.248837	-0.145693	tr|F7FX02|F7FX02_CALJA		SSR4	SSR4		0.563849
	0.418037	-0.144045	tr|A0A5F4WEQ1|A0A5F4WEQ1_CALJA;tr|F7IMY7|F7IMY7_CALJA		ITGA5	ITGA5		0.381911
	1.06048	-0.143204	tr|F6ZN82|F6ZN82_CALJA;tr|F7CB85|F7CB85_CALJA		YARS1	YARS1		0.0869993
	0.322414	-0.142872	tr|F7GWW9|F7GWW9_CALJA		CYP20A1	CYP20A1		0.475977
	0.476117	-0.142217	tr|A0A5F4VTY6|A0A5F4VTY6_CALJA;tr|A0A5F4WFL1|A0A5F4WFL1_CALJA;tr|A0A5F4W667|A0A5F4W667_CALJA		AHNAK2	AHNAK2		0.334105
	0.393171	-0.142104	tr|F7DIH2|F7DIH2_CALJA;tr|F7ERB8|F7ERB8_CALJA;tr|F6RTE0|F6RTE0_CALJA		TTC17	TTC17		0.404416
	0.583422	-0.141613	tr|F7E9A4|F7E9A4_CALJA;tr|F7ELJ3|F7ELJ3_CALJA		ERH	ERH		0.260963
	0.705976	-0.140828	tr|A0A5F4VZH7|A0A5F4VZH7_CALJA;tr|F6Q6L3|F6Q6L3_CALJA;tr|A0A2R8MUA2|A0A2R8MUA2_CALJA;tr|F6Q6W2|F6Q6W2_CALJA		USO1	USO1		0.196799
	0.836461	-0.140793	tr|F7GU26|F7GU26_CALJA;tr|F6UVG9|F6UVG9_CALJA		IDE	IDE		0.145727
	0.122667	-0.14004	tr|U3F8Y1|U3F8Y1_CALJA		DDX21	DDX21		0.753933
	0.453967	-0.139037	tr|F6RAE1|F6RAE1_CALJA;tr|F6R0G7|F6R0G7_CALJA		ABHD12	ABHD12		0.351587
	1.0432	-0.137198	tr|F7DTN0|F7DTN0_CALJA;tr|F7DT63|F7DT63_CALJA		LARS1	LARS1		0.0905313
	0.784209	-0.136883	tr|F6Q862|F6Q862_CALJA;tr|A0A5F4WH59|A0A5F4WH59_CALJA		A0A5F4WH59		unchar	0.164358
	1.07603	-0.135493	tr|F7ATY6|F7ATY6_CALJA;tr|A0A2R8MY42|A0A2R8MY42_CALJA		ALDH2	ALDH2		0.0839406
	0.535618	-0.13445	tr|F7ELW1|F7ELW1_CALJA;tr|A0A5F4WFZ5|A0A5F4WFZ5_CALJA		LOC100406244	LOC100406244		0.291328
	0.407885	-0.134238	tr|F7CNC3|F7CNC3_CALJA;tr|F7CND0|F7CND0_CALJA;tr|F7C8H0|F7C8H0_CALJA;tr|A0A2R8MSN2|A0A2R8MSN2_CALJA		PTGES3	PTGES3		0.390944
	1.28454	-0.132696	tr|F7I6T1|F7I6T1_CALJA;tr|A0A2R8MPG8|A0A2R8MPG8_CALJA;tr|A0A2R8PN29|A0A2R8PN29_CALJA;tr|A0A2R8N7A4|A0A2R8N7A4_CALJA		RAB1B	RAB1B		0.0519351
	0.461405	-0.132289	tr|F7IHS3|F7IHS3_CALJA;tr|A0A5F4WDQ8|A0A5F4WDQ8_CALJA;tr|F7IAP0|F7IAP0_CALJA		TPR	TPR		0.345617
	0.0815928	-0.13183	tr|F7HNL0|F7HNL0_CALJA;tr|A0A5F4WFA7|A0A5F4WFA7_CALJA		FARP1	FARP1		0.828719
	0.536351	-0.131623	tr|F7DMX3|F7DMX3_CALJA		PPP1R7	PPP1R7		0.290836
	0.785882	-0.131522	tr|A0A5F4VSB5|A0A5F4VSB5_CALJA;tr|F7HBV5|F7HBV5_CALJA;tr|F6WLF2|F6WLF2_CALJA;tr|F6W202|F6W202_CALJA		ITGB1	ITGB1		0.163726
	0.632384	-0.130879	tr|F6YGJ2|F6YGJ2_CALJA;tr|A0A5F4VZ46|A0A5F4VZ46_CALJA		NME2	NME2		0.23314
	1.04834	-0.130477	tr|F6QB54|F6QB54_CALJA		EIF3I	EIF3I		0.0894658
	0.0838339	-0.130144	tr|F7IQA2|F7IQA2_CALJA		ACOT13	ACOT13		0.824453
	0.0977979	-0.130102	tr|A0A2R8N8E3|A0A2R8N8E3_CALJA;tr|A0A5F4WC47|A0A5F4WC47_CALJA		RRAS2	RRAS2		0.798366
	0.943381	-0.13004	tr|A0A2R8M9P8|A0A2R8M9P8_CALJA;tr|F7GTH0|F7GTH0_CALJA;tr|A0A2R8M4P8|A0A2R8M4P8_CALJA;tr|A0A5F4WA37|A0A5F4WA37_CALJA;tr|A0A2R8MP85|A0A2R8MP85_CALJA		A0A2R8M9P8		unchar	0.113925
	0.43343	-0.130037	tr|A0A2R8P1U8|A0A2R8P1U8_CALJA;tr|F7DY72|F7DY72_CALJA;tr|F7EC23|F7EC23_CALJA;tr|A0A2R8MR94|A0A2R8MR94_CALJA;tr|A0A2R8N8M7|A0A2R8N8M7_CALJA;tr|F7DYA7|F7DYA7_CALJA;tr|A0A5F4W3L3|A0A5F4W3L3_CALJA;tr|F7EQL2|F7EQL2_CALJA		ARFGAP1	ARFGAP1		0.368613
	0.477683	-0.129158	tr|A0A2R8M8C4|A0A2R8M8C4_CALJA;tr|A0A5F4WET8|A0A5F4WET8_CALJA;tr|F6ZZS4|F6ZZS4_CALJA;tr|F6UIP5|F6UIP5_CALJA;tr|F7EAY8|F7EAY8_CALJA		A0A2R8M8C4		unchar	0.332902
	0.186267	-0.128455	tr|U3DAK5|U3DAK5_CALJA;tr|U3BRB5|U3BRB5_CALJA		HNRNPAB	HNRNPAB		0.651228
	0.501716	-0.127049	tr|F7I3L9|F7I3L9_CALJA		F7I3L9	F7I3L9		0.314981
	0.602232	-0.126915	tr|F7I7C4|F7I7C4_CALJA;tr|F7H743|F7H743_CALJA;tr|F6RMS6|F6RMS6_CALJA;tr|A0A2R8MXE3|A0A2R8MXE3_CALJA;tr|A0A2R8N287|A0A2R8N287_CALJA;tr|U3DAH7|U3DAH7_CALJA;tr|A0A2R8MMJ3|A0A2R8MMJ3_CALJA		AHCYL1	AHCYL1		0.249901
	0.31893	-0.124651	tr|U3FMT0|U3FMT0_CALJA;tr|F6W7M1|F6W7M1_CALJA;tr|F7IJA6|F7IJA6_CALJA;tr|A0A5F4W7Z4|A0A5F4W7Z4_CALJA;tr|F7IJA5|F7IJA5_CALJA		SRC	SRC		0.479811
	0.399122	-0.121469	tr|F7IL22|F7IL22_CALJA;tr|A0A2R8N0W3|A0A2R8N0W3_CALJA		GLRX3	GLRX3		0.398913
	0.146089	-0.119509	tr|F6QKI9|F6QKI9_CALJA;tr|A0A2R8MDU8|A0A2R8MDU8_CALJA;tr|A0A2R8MW81|A0A2R8MW81_CALJA		RPL18	RPL18		0.714349
	0.230285	-0.11901	tr|A0A5F4W8A0|A0A5F4W8A0_CALJA;tr|F7HUP9|F7HUP9_CALJA;tr|F7HUM6|F7HUM6_CALJA;tr|A0A5F4W6E4|A0A5F4W6E4_CALJA;tr|F7HUN1|F7HUN1_CALJA;tr|A0A2R8MP09|A0A2R8MP09_CALJA		QDPR	QDPR		0.588457
	0.319494	-0.117559	tr|A0A2R8MC52|A0A2R8MC52_CALJA;tr|A0A5F4W3D7|A0A5F4W3D7_CALJA;tr|F7GWP8|F7GWP8_CALJA;tr|F7AEQ3|F7AEQ3_CALJA;tr|A0A5F4WM03|A0A5F4WM03_CALJA;tr|F7GRV3|F7GRV3_CALJA;tr|A0A5F4W771|A0A5F4W771_CALJA		RPS6KA3	RPS6KA3		0.479188
	0.813907	-0.117006	tr|U3BUG1|U3BUG1_CALJA;tr|F7I9T6|F7I9T6_CALJA;tr|F7I566|F7I566_CALJA		UBAP2L	UBAP2L		0.153495
	0.406481	-0.113865	tr|A0A2R8PB10|A0A2R8PB10_CALJA;tr|A0A2R8M563|A0A2R8M563_CALJA;tr|A0A2R8MF48|A0A2R8MF48_CALJA;tr|F7HFM9|F7HFM9_CALJA		IDH3B	IDH3B		0.392211
	0.582122	-0.112724	tr|F7G3B6|F7G3B6_CALJA		NAGK	NAGK		0.261745
	0.328932	-0.112481	tr|U3BCG9|U3BCG9_CALJA;tr|F6XIR9|F6XIR9_CALJA		TNPO1	TNPO1		0.468887
	0.474	-0.111825	tr|F7A1X2|F7A1X2_CALJA;tr|A0A2R8M643|A0A2R8M643_CALJA		DDX6	DDX6		0.335737
	0.354216	-0.111638	tr|F7DB26|F7DB26_CALJA		GARS1	GARS1		0.442368
	0.282266	-0.111566	tr|F6WZY5|F6WZY5_CALJA;tr|F6W445|F6W445_CALJA;tr|F6W3S6|F6W3S6_CALJA		YAP1	YAP1		0.522076
	0.709697	-0.111385	tr|F7HT98|F7HT98_CALJA;tr|A0A2R8MKN6|A0A2R8MKN6_CALJA;tr|A0A2R8N8V5|A0A2R8N8V5_CALJA		ST13	ST13		0.195121
	0.43069	-0.111156	tr|U3CC94|U3CC94_CALJA;tr|F7CNX9|F7CNX9_CALJA		GMPPB	GMPPB		0.370945
	0.192833	-0.110511	tr|F7IH00|F7IH00_CALJA		FKBP7	FKBP7		0.641456
	0.258575	-0.109448	tr|F6WYB8|F6WYB8_CALJA;tr|A0A2R8MSQ7|A0A2R8MSQ7_CALJA		NACA	NACA		0.551347
	0.546116	-0.109354	tr|A0A5F4VZ44|A0A5F4VZ44_CALJA;tr|F6RU35|F6RU35_CALJA		VAMP7	VAMP7		0.28437
	0.168039	-0.107638	tr|A0A2R8MVQ7|A0A2R8MVQ7_CALJA;tr|F7H895|F7H895_CALJA;tr|F7G1Y1|F7G1Y1_CALJA		BCAT2	BCAT2		0.679143
	0.460286	-0.106994	tr|A0A5F4WH84|A0A5F4WH84_CALJA;tr|F7HWQ2|F7HWQ2_CALJA;tr|A0A2R8N0V5|A0A2R8N0V5_CALJA;tr|F7GS51|F7GS51_CALJA		RBBP7	RBBP7		0.346508
	0.340808	-0.106692	tr|U3FTW1|U3FTW1_CALJA;tr|A0A2R8PGL0|A0A2R8PGL0_CALJA		ELAVL1	ELAVL1		0.456239
	0.337106	-0.104535	tr|F6ZVZ4|F6ZVZ4_CALJA;tr|F7IR00|F7IR00_CALJA		MPP6	MPP6		0.460144
	0.574128	-0.10402	tr|F7GYW5|F7GYW5_CALJA;tr|F6Z3Y5|F6Z3Y5_CALJA;tr|F6TYV0|F6TYV0_CALJA		MACF1	MACF1		0.266607
	0.21428	-0.103791	tr|F7C0S2|F7C0S2_CALJA;tr|U3FSY8|U3FSY8_CALJA;tr|F7I891|F7I891_CALJA;tr|F7I885|F7I885_CALJA;tr|F7IF94|F7IF94_CALJA;tr|F7A097|F7A097_CALJA		ABI1	ABI1		0.610548
	0.327891	-0.103279	tr|A0A2R8M2T1|A0A2R8M2T1_CALJA;tr|U3DL21|U3DL21_CALJA;tr|A0A2R8M4W8|A0A2R8M4W8_CALJA;tr|U3F2W7|U3F2W7_CALJA		DPYSL2	DPYSL2		0.470012
	0.328658	-0.103075	tr|F6V5Y2|F6V5Y2_CALJA;tr|A0A2R8M5I1|A0A2R8M5I1_CALJA		TCEB2	TCEB2		0.469182
	0.234233	-0.102701	tr|U3CPR7|U3CPR7_CALJA		PSMC4	PSMC4		0.583132
	0.730609	-0.102674	tr|U3DBX1|U3DBX1_CALJA;tr|A0A2R8MXG2|A0A2R8MXG2_CALJA		UGGT1	UGGT1		0.185948
	0.460098	-0.100964	tr|A0A5F4WKZ0|A0A5F4WKZ0_CALJA;tr|F7GW13|F7GW13_CALJA		PSMA1	PSMA1		0.346659
	0.380614	-0.100617	tr|U3DXN3|U3DXN3_CALJA;tr|A0A2R8MYD4|A0A2R8MYD4_CALJA;tr|A0A2R8M401|A0A2R8M401_CALJA		SRM	SRM		0.41628
	0.18243	-0.100371	tr|A0A2R8MQW3|A0A2R8MQW3_CALJA;tr|A0A2R8MTV4|A0A2R8MTV4_CALJA;tr|U3DEP7|U3DEP7_CALJA		ALYREF	ALYREF		0.657006
	0.116701	-0.0989351	tr|U3ET33|U3ET33_CALJA		STAM2	STAM2		0.764362
	0.364537	-0.097939	tr|F7IJ89|F7IJ89_CALJA;tr|F7IJ88|F7IJ88_CALJA;tr|A0A2R8MU06|A0A2R8MU06_CALJA		RPN2	RPN2		0.431979
	0.265531	-0.0978618	tr|F7F0E4|F7F0E4_CALJA;tr|U3CSI9|U3CSI9_CALJA;tr|F7AJ62|F7AJ62_CALJA;tr|F7A1T7|F7A1T7_CALJA		AGK	AGK		0.542587
	2.35546	-0.0974784	tr|F7FRN7|F7FRN7_CALJA;tr|A0A5F4VW95|A0A5F4VW95_CALJA		EEF1D	EEF1D		0.00441103
	0.124169	-0.0973806	tr|U3EP06|U3EP06_CALJA;tr|U3DHS6|U3DHS6_CALJA;tr|F7HLI8|F7HLI8_CALJA;tr|A0A2R8MTX0|A0A2R8MTX0_CALJA		MAPK14	MAPK14		0.751331
	0.309384	-0.0968494	tr|F7GA69|F7GA69_CALJA		ECPAS	ECPAS		0.490474
	0.20154	-0.0966506	tr|F7IC61|F7IC61_CALJA;tr|A0A2R8M6B8|A0A2R8M6B8_CALJA		PNP	PNP		0.628725
	0.67386	-0.0960546	tr|F7HS38|F7HS38_CALJA;tr|A0A5F4W906|A0A5F4W906_CALJA;tr|A0A5F4W324|A0A5F4W324_CALJA		ACAD11	ACAD11		0.211905
	0.648068	-0.0959415	tr|F7F9K3|F7F9K3_CALJA		EIF3A	EIF3A		0.22487
	0.704648	-0.0950851	tr|A0A2R8MEU2|A0A2R8MEU2_CALJA;tr|F7CEE8|F7CEE8_CALJA;tr|F7C092|F7C092_CALJA;tr|F7BZU4|F7BZU4_CALJA		EIF4E	EIF4E		0.197402
	0.170961	-0.0950441	tr|A0A5K1UD92|A0A5K1UD92_CALJA;tr|F6UJD1|F6UJD1_CALJA;tr|A0A5F4W6Z0|A0A5F4W6Z0_CALJA;tr|A0A5F4VZQ4|A0A5F4VZQ4_CALJA		HNRNPDL	HNRNPDL		0.674589
	0.451428	-0.0946422	tr|A0A5F4VTU9|A0A5F4VTU9_CALJA;tr|A0A5F4W7X7|A0A5F4W7X7_CALJA;tr|F7BLG6|F7BLG6_CALJA;tr|A0A5F4WM71|A0A5F4WM71_CALJA;tr|A0A5F4W8D7|A0A5F4W8D7_CALJA		PPA2	PPA2		0.353648
	0.627766	-0.0932159	tr|A0A2R8MTA2|A0A2R8MTA2_CALJA;tr|A0A5F4WJ32|A0A5F4WJ32_CALJA;tr|F6Z1R8|F6Z1R8_CALJA;tr|A0A5F4WHJ2|A0A5F4WHJ2_CALJA;tr|A0A2R8M4Z8|A0A2R8M4Z8_CALJA;tr|F6Z1U9|F6Z1U9_CALJA;tr|U3CQ53|U3CQ53_CALJA		PPP2R2A	PPP2R2A		0.235632
	0.0442318	-0.0930262	tr|F7IPV2|F7IPV2_CALJA;tr|F7IMJ9|F7IMJ9_CALJA;tr|F7IPV6|F7IPV6_CALJA		RBPMS	RBPMS		0.903167
	0.45503	-0.0922432	tr|F7IB29|F7IB29_CALJA;tr|F7IDA3|F7IDA3_CALJA;tr|F7I428|F7I428_CALJA;tr|U3F3L3|U3F3L3_CALJA;tr|A0A2R8MI34|A0A2R8MI34_CALJA;tr|A0A2R8MW09|A0A2R8MW09_CALJA;tr|F7ISG9|F7ISG9_CALJA		SEC31A	SEC31A		0.350727
	0.346091	-0.0918288	tr|F7ED66|F7ED66_CALJA		LMAN1	LMAN1		0.450722
	0.343292	-0.0917883	tr|A0A2R8N2N1|A0A2R8N2N1_CALJA;tr|F7HZU6|F7HZU6_CALJA;tr|A0A2R8N7F1|A0A2R8N7F1_CALJA;tr|A0A2R8MRN4|A0A2R8MRN4_CALJA		PRPS1	PRPS1		0.453637
	0.264042	-0.090939	tr|U3EW49|U3EW49_CALJA		CHMP4B	CHMP4B		0.54445
	0.47286	-0.0884008	tr|F7GJL9|F7GJL9_CALJA;tr|F7GJM2|F7GJM2_CALJA		SWAP70	SWAP70		0.33662
	0.440654	-0.0882359	tr|F7HPV3|F7HPV3_CALJA;tr|F7IT21|F7IT21_CALJA		PSMD11	PSMD11		0.362532
	0.0352139	-0.0881715	tr|U3FQC9|U3FQC9_CALJA;tr|A0A2R8MRP8|A0A2R8MRP8_CALJA		CARHSP1	CARHSP1		0.922117
	0.378745	-0.0877118	tr|F7GQT4|F7GQT4_CALJA;tr|F7GVX7|F7GVX7_CALJA		GOT2	GOT2		0.418076
	0.428811	-0.0876317	tr|F6WF21|F6WF21_CALJA;tr|F6VUS6|F6VUS6_CALJA;tr|F6YB76|F6YB76_CALJA		NME1	NME1		0.372554
	0.188114	-0.0866933	tr|A0A2R8MSQ0|A0A2R8MSQ0_CALJA;tr|A0A2R8MK00|A0A2R8MK00_CALJA;tr|F7G908|F7G908_CALJA;tr|F7IE06|F7IE06_CALJA;tr|F7I4V2|F7I4V2_CALJA;tr|H9KXR1|H9KXR1_CALJA		EDF1	EDF1		0.648465
	0.641446	-0.0865622	tr|U3FYJ0|U3FYJ0_CALJA		ATP2A2	ATP2A2		0.228325
	0.244653	-0.0862851	tr|U3DHY9|U3DHY9_CALJA;tr|A0A5K1UXY1|A0A5K1UXY1_CALJA		SEC13	SEC13		0.569308
	0.254291	-0.0862565	tr|U3FHV4|U3FHV4_CALJA;tr|U3FDJ4|U3FDJ4_CALJA;tr|U3C780|U3C780_CALJA		HNRNPD	HNRNPD		0.556813
	0.242487	-0.0851135	tr|F6WBJ7|F6WBJ7_CALJA;tr|F6VSE7|F6VSE7_CALJA		RRAGC	RRAGC		0.572154
	0.537487	-0.0828762	tr|F7HDR0|F7HDR0_CALJA;tr|F7HDS0|F7HDS0_CALJA		F7HDS0	F7HDS0		0.290077
	0.531701	-0.0821099	tr|F6V924|F6V924_CALJA		VARS1	VARS1		0.293967
	0.363606	-0.0809016	tr|A0A5F4VYN0|A0A5F4VYN0_CALJA;tr|F7IB69|F7IB69_CALJA		RRBP1	RRBP1		0.432906
	0.537682	-0.0782814	tr|F7F6X9|F7F6X9_CALJA;tr|F7F636|F7F636_CALJA		PFDN2	PFDN2		0.289947
	0.193638	-0.076992	tr|F7B597|F7B597_CALJA;tr|A0A5F4WFE0|A0A5F4WFE0_CALJA		NDUFA9	NDUFA9		0.640268
	0.265067	-0.0763102	tr|F6SAX7|F6SAX7_CALJA;tr|A0A5F4WIN5|A0A5F4WIN5_CALJA		CTNNB1	CTNNB1		0.543166
	0.334503	-0.0762544	tr|A0A5F4VYX8|A0A5F4VYX8_CALJA;tr|F7HX46|F7HX46_CALJA;tr|A0A5F4W025|A0A5F4W025_CALJA		MAGT1	MAGT1		0.462911
	0.207918	-0.0755262	tr|F7GD88|F7GD88_CALJA		ARMCX3	ARMCX3		0.619559
	0.152286	-0.0754151	tr|F6WCH0|F6WCH0_CALJA		SAR1A	SAR1A		0.704229
	0.219303	-0.0749836	tr|F6UAL0|F6UAL0_CALJA;tr|F7HLW3|F7HLW3_CALJA;tr|F7HLU7|F7HLU7_CALJA		VPS29	VPS29		0.603528
	0.252001	-0.074975	tr|F6YM25|F6YM25_CALJA;tr|A0A5F4W8S8|A0A5F4W8S8_CALJA		TNKS1BP1	TNKS1BP1		0.559756
	0.251832	-0.0747776	tr|A0A5K1UIY7|A0A5K1UIY7_CALJA		ALDH1B1	ALDH1B1		0.559974
	0.413701	-0.0733147	tr|U3BV46|U3BV46_CALJA		EPM2AIP1	EPM2AIP1		0.385743
	0.238391	-0.0732722	tr|F7GNE1|F7GNE1_CALJA;tr|F7EJ32|F7EJ32_CALJA		ZC3HAV1	ZC3HAV1		0.577576
	0.251989	-0.0725193	tr|F7I541|F7I541_CALJA		OSBP	OSBP		0.559772
	0.508587	-0.0721259	tr|F6X3E6|F6X3E6_CALJA;tr|F6X3B6|F6X3B6_CALJA;tr|A0A5F4W2K5|A0A5F4W2K5_CALJA;tr|F6X420|F6X420_CALJA		FLII	FLII		0.310036
	0.197174	-0.0707464	tr|A0A2R8P3H6|A0A2R8P3H6_CALJA;tr|A0A2R8MQK5|A0A2R8MQK5_CALJA;tr|F7I183|F7I183_CALJA;tr|A0A2R8PLR8|A0A2R8PLR8_CALJA		STAT1	STAT1		0.635077
	0.112818	-0.0699592	tr|U3DLZ3|U3DLZ3_CALJA;tr|F7HMJ4|F7HMJ4_CALJA;tr|A0A5F4VVQ0|A0A5F4VVQ0_CALJA		CDC42	CDC42		0.771227
	0.245025	-0.0696144	tr|F6PWZ5|F6PWZ5_CALJA;tr|F7HMY5|F7HMY5_CALJA;tr|A0A2R8MNH6|A0A2R8MNH6_CALJA		CCT3	CCT3		0.56882
	0.224402	-0.0683455	tr|U3CXC2|U3CXC2_CALJA		PLOD3	PLOD3		0.596482
	0.143453	-0.0681748	tr|F7I8K6|F7I8K6_CALJA		PARP3	PARP3		0.7187
	0.370164	-0.0679946	tr|A0A5F4W0G8|A0A5F4W0G8_CALJA;tr|A0A5K1VM13|A0A5K1VM13_CALJA;tr|A0A5F4WMX7|A0A5F4WMX7_CALJA;tr|F6PHB1|F6PHB1_CALJA;tr|A0A5F4WBP6|A0A5F4WBP6_CALJA;tr|A0A5F4VS00|A0A5F4VS00_CALJA		EPRS1	EPRS1		0.426419
	0.126241	-0.0668855	tr|U3D480|U3D480_CALJA;tr|A0A5F4WFP5|A0A5F4WFP5_CALJA		ADSS	ADSS		0.747754
	0.0526041	-0.0662217	tr|F7DXG1|F7DXG1_CALJA;tr|A0A2R8MKH1|A0A2R8MKH1_CALJA		MYCBP	MYCBP		0.885923
	0.166548	-0.0648942	tr|A0A2R8MI93|A0A2R8MI93_CALJA;tr|A0A2R8M6K3|A0A2R8M6K3_CALJA;tr|F6TGG3|F6TGG3_CALJA;tr|F6TG74|F6TG74_CALJA;tr|A0A5F4W1E4|A0A5F4W1E4_CALJA		ALDH3A2	ALDH3A2		0.681478
	0.0927515	-0.0646558	tr|U3DGI1|U3DGI1_CALJA		GAPVD1	GAPVD1		0.807697
	0.039448	-0.0643802	tr|U3CZR8|U3CZR8_CALJA		MAP2K1	MAP2K1		0.913171
	0.319821	-0.0640988	tr|F7GLB0|F7GLB0_CALJA;tr|F7E1S2|F7E1S2_CALJA		GOLGA3	GOLGA3		0.478827
	0.107866	-0.063971	tr|F7HB26|F7HB26_CALJA		RAB23	RAB23		0.78007
	0.109483	-0.0636549	tr|F7IDW5|F7IDW5_CALJA;tr|U3DWF1|U3DWF1_CALJA;tr|F6Z7B7|F6Z7B7_CALJA		ARHGEF2	ARHGEF2		0.777171
	0.308624	-0.0622225	tr|F6U8W9|F6U8W9_CALJA;tr|F6TXS0|F6TXS0_CALJA		CTNNA1	CTNNA1		0.491333
	0.110861	-0.0618386	tr|F6WJI7|F6WJI7_CALJA;tr|F7CTF1|F7CTF1_CALJA		SGCD	SGCD		0.774711
	0.0753887	-0.0613484	tr|F7E4Q7|F7E4Q7_CALJA;tr|F7HIV9|F7HIV9_CALJA		HACD3	HACD3		0.840642
	0.27957	-0.0607181	tr|F7CRU5|F7CRU5_CALJA;tr|F7CRT8|F7CRT8_CALJA		PSMD5	PSMD5		0.525327
	0.229546	-0.0599685	tr|A0A2R8M2E2|A0A2R8M2E2_CALJA;tr|F7EMM8|F7EMM8_CALJA;tr|U3CYS9|U3CYS9_CALJA;tr|A0A2R8MPK3|A0A2R8MPK3_CALJA;tr|F7G655|F7G655_CALJA		BCLAF1	BCLAF1		0.58946
	0.0806882	-0.0590978	tr|B0KWD8|B0KWD8_CALJA;tr|A0A2R8PC18|A0A2R8PC18_CALJA		TBC1D13	TBC1D13		0.830447
	0.137496	-0.0590291	tr|F7HBD5|F7HBD5_CALJA;tr|F7HB70|F7HB70_CALJA;tr|A0A5F4WLD2|A0A5F4WLD2_CALJA		UBQLN1	UBQLN1		0.728625
	0.214232	-0.0586071	tr|F6SIE1|F6SIE1_CALJA;tr|A0A2R8MVS5|A0A2R8MVS5_CALJA;tr|U3BXM6|U3BXM6_CALJA;tr|F6U0L1|F6U0L1_CALJA;tr|F6U0G9|F6U0G9_CALJA;tr|F6TQ78|F6TQ78_CALJA;tr|F6Q1Q2|F6Q1Q2_CALJA		DNM1L	DNM1L		0.610616
	0.263191	-0.0583577	tr|U3C910|U3C910_CALJA		POR	POR		0.545518
	0.265087	-0.0571885	tr|A0A2R8P2R7|A0A2R8P2R7_CALJA;tr|F7IRC1|F7IRC1_CALJA;tr|F6TH73|F6TH73_CALJA;tr|F6YJQ2|F6YJQ2_CALJA;tr|A0A2R8MQI1|A0A2R8MQI1_CALJA;tr|A0A2R8N507|A0A2R8N507_CALJA		CARS1	CARS1		0.543142
	0.335985	-0.0571561	tr|U3BV70|U3BV70_CALJA		EHD2	EHD2		0.461333
	0.169704	-0.0571165	tr|F7ASR5|F7ASR5_CALJA;tr|F7AIT2|F7AIT2_CALJA		PAK2	PAK2		0.676544
	0.101673	-0.0569525	tr|F7GNM2|F7GNM2_CALJA;tr|A0A5F4W2I3|A0A5F4W2I3_CALJA;tr|F7GNS9|F7GNS9_CALJA		A0A5F4W2I3		unchar	0.791273
	0.316978	-0.0568371	tr|F6TZT1|F6TZT1_CALJA;tr|A0A5F4WKH2|A0A5F4WKH2_CALJA		AHCY	AHCY		0.481972
	0.0586062	-0.0564346	tr|F7GXD2|F7GXD2_CALJA		UAP1L1	UAP1L1		0.873763
	0.265165	-0.0554934	tr|F7H696|F7H696_CALJA;tr|F7H688|F7H688_CALJA		SGTA	SGTA		0.543044
	0.117572	-0.0548167	tr|F7HY39|F7HY39_CALJA;tr|A0A2R8P0M2|A0A2R8P0M2_CALJA		SNRPD3	SNRPD3		0.762831
	0.290129	-0.054493	tr|F7IIU8|F7IIU8_CALJA		ACO1	ACO1		0.51271
	0.0685264	-0.0542679	tr|A0A5F4WCD4|A0A5F4WCD4_CALJA		A0A5F4WCD4		unchar	0.854031
	0.173908	-0.0541511	tr|A0A2R8P7L1|A0A2R8P7L1_CALJA;tr|F7IT14|F7IT14_CALJA		VPS18	VPS18		0.670026
	0.219486	-0.0538425	tr|F7IIA9|F7IIA9_CALJA;tr|A0A2R8N2I5|A0A2R8N2I5_CALJA		EEF1G	EEF1G		0.603273
	0.116997	-0.053647	tr|F7IIL5|F7IIL5_CALJA;tr|A0A5F4W819|A0A5F4W819_CALJA;tr|U3F291|U3F291_CALJA		A0A5F4W819		unchar	0.763841
	0.0459681	-0.0530457	tr|U3D8H5|U3D8H5_CALJA;tr|A0A2R8MFW7|A0A2R8MFW7_CALJA		DENR	DENR		0.899564
	0.165251	-0.0529723	tr|F7H0H0|F7H0H0_CALJA;tr|F7H0H7|F7H0H7_CALJA		CD46	CD46		0.683516
	0.110916	-0.05124	tr|F7HBX3|F7HBX3_CALJA		ARF5	ARF5		0.774611
	0.239963	-0.0508161	tr|F7BSL7|F7BSL7_CALJA		TRIP10	TRIP10		0.575489
	0.205202	-0.0498118	tr|U3DX24|U3DX24_CALJA		ARPC1B	ARPC1B		0.623445
	0.0816921	-0.0489082	tr|F6PKW5|F6PKW5_CALJA		F6PKW5	F6PKW5		0.828529
	0.111677	-0.0467725	tr|F7IIS0|F7IIS0_CALJA;tr|F7IIS4|F7IIS4_CALJA		DPP3	DPP3		0.773255
	0.153135	-0.0466728	tr|F7IP12|F7IP12_CALJA		FH	FH		0.702854
	0.243784	-0.0466623	tr|U3E4Q8|U3E4Q8_CALJA;tr|F7EPY7|F7EPY7_CALJA		IDH3A	IDH3A		0.570448
	0.157275	-0.0465026	tr|F6SQU1|F6SQU1_CALJA;tr|U3EGR3|U3EGR3_CALJA;tr|F6SQY1|F6SQY1_CALJA		CRTAP	CRTAP		0.696186
	0.1457	-0.0457859	tr|U3DLE1|U3DLE1_CALJA		STT3B	STT3B		0.71499
	0.136389	-0.0457354	tr|F7H5V5|F7H5V5_CALJA;tr|A0A2R8MW19|A0A2R8MW19_CALJA		CALU	CALU		0.730485
	0.334178	-0.0453043	tr|A0A2R8M3G5|A0A2R8M3G5_CALJA;tr|F7GIH3|F7GIH3_CALJA		CCDC58	CCDC58		0.463257
	0.172612	-0.0447183	tr|B0KWC6|B0KWC6_CALJA		PSMB4	PSMB4		0.672028
	0.0443941	-0.0437293	tr|A0A5F4WAE1|A0A5F4WAE1_CALJA;tr|A0A2R8N078|A0A2R8N078_CALJA;tr|A0A2R8MPI6|A0A2R8MPI6_CALJA;tr|U3C2I1|U3C2I1_CALJA;tr|A0A2R8PN73|A0A2R8PN73_CALJA		ACTL6A	ACTL6A		0.90283
	0.112924	-0.0430398	tr|U3FCJ6|U3FCJ6_CALJA		AP3M1	AP3M1		0.771038
	0.109245	-0.0430284	tr|A0A2R8MPR6|A0A2R8MPR6_CALJA;tr|F7F832|F7F832_CALJA		TMEM33	TMEM33		0.777597
	0.0450416	-0.0426402	tr|U3CZS1|U3CZS1_CALJA		DAD1	DAD1		0.901485
	0.0543022	-0.0416927	tr|F6XXN4|F6XXN4_CALJA;tr|B0KWS6|B0KWS6_CALJA;tr|A0A2R8P7B8|A0A2R8P7B8_CALJA;tr|A0A2R8MNK2|A0A2R8MNK2_CALJA;tr|A0A2R8MHA7|A0A2R8MHA7_CALJA;tr|A0A2R8M627|A0A2R8M627_CALJA;tr|A0A2R8MIX8|A0A2R8MIX8_CALJA		NDUFA4	NDUFA4		0.882466
	0.138354	-0.0400562	tr|F6PS51|F6PS51_CALJA;tr|F7F6G4|F7F6G4_CALJA		SFXN1	SFXN1		0.727187
	0.0272367	-0.039854	tr|U3FL85|U3FL85_CALJA		FNDC3B	FNDC3B		0.939211
	0.189857	-0.0397158	tr|U3CX42|U3CX42_CALJA;tr|A0A5F4W1L4|A0A5F4W1L4_CALJA;tr|A0A5F4W8H1|A0A5F4W8H1_CALJA		NAPA	NAPA		0.645868
	0.194046	-0.0396509	tr|A0A5K1U3I8|A0A5K1U3I8_CALJA		HGS	HGS		0.639667
	0.0907806	-0.0393724	tr|F7DRZ4|F7DRZ4_CALJA		RBM8A	RBM8A		0.811371
	0.236122	-0.0392933	tr|F7HZK4|F7HZK4_CALJA;tr|F7D7F1|F7D7F1_CALJA		COPS2	COPS2		0.580601
	0.0750031	-0.0388594	tr|A0A2R8MXV9|A0A2R8MXV9_CALJA;tr|F7HYU5|F7HYU5_CALJA		LRRC59	LRRC59		0.841389
	0.146652	-0.0387554	tr|F7DYP3|F7DYP3_CALJA;tr|A0A2R8M3Z4|A0A2R8M3Z4_CALJA;tr|F7DY10|F7DY10_CALJA		HSD17B12	HSD17B12		0.713425
	0.192578	-0.0386381	tr|F6SDQ5|F6SDQ5_CALJA		IMPA1	IMPA1		0.641834
	0.110185	-0.0377827	tr|U3FGG2|U3FGG2_CALJA		AGL	AGL		0.775916
	0.170247	-0.0360637	tr|F7HVD2|F7HVD2_CALJA		HSPA8	HSPA8		0.675699
	0.0560059	-0.0354395	tr|F7HN90|F7HN90_CALJA		F7HN90	F7HN90		0.87901
	0.103274	-0.0351801	tr|A0A5F4W0T2|A0A5F4W0T2_CALJA;tr|A0A5F4VVU2|A0A5F4VVU2_CALJA;tr|A0A5F4W2L2|A0A5F4W2L2_CALJA;tr|A0A5F4W1H4|A0A5F4W1H4_CALJA;tr|F6VIF8|F6VIF8_CALJA		KPNA4	KPNA4		0.788363
	0.140794	-0.033968	tr|F7I342|F7I342_CALJA;tr|U3EHM2|U3EHM2_CALJA		STX12	STX12		0.723112
	0.111983	-0.0339584	tr|F7BQY8|F7BQY8_CALJA		VIM	VIM		0.77271
	0.0242013	-0.0338788	tr|F6RQC7|F6RQC7_CALJA;tr|F7EJI3|F7EJI3_CALJA		DPM1	DPM1		0.945799
	0.0985192	-0.033412	tr|F7IQX3|F7IQX3_CALJA;tr|U3DPN8|U3DPN8_CALJA;tr|F7HK47|F7HK47_CALJA		MAGED2	MAGED2		0.797041
	0.117925	-0.0333624	tr|F6QFY6|F6QFY6_CALJA;tr|F6XCG8|F6XCG8_CALJA;tr|F7HP05|F7HP05_CALJA		ACTR1A	ACTR1A		0.762211
	0.10731	-0.0327177	tr|U3DE76|U3DE76_CALJA		SGPL1	SGPL1		0.781071
	0.228135	-0.0326376	tr|F6RT00|F6RT00_CALJA;tr|U3F172|U3F172_CALJA;tr|A0A2R8MRM5|A0A2R8MRM5_CALJA;tr|F6RHX6|F6RHX6_CALJA		HARS1	HARS1		0.591377
	0.111621	-0.0325222	tr|U3FR84|U3FR84_CALJA;tr|F6PWD9|F6PWD9_CALJA		FLOT1	FLOT1		0.773355
	0.104046	-0.032486	tr|F7HW12|F7HW12_CALJA;tr|F7CK02|F7CK02_CALJA;tr|F7CJ87|F7CJ87_CALJA;tr|A0A2R8MHW9|A0A2R8MHW9_CALJA		RAB2A	RAB2A		0.786963
	0.155761	-0.0320997	tr|F6RXE9|F6RXE9_CALJA;tr|F7GRS3|F7GRS3_CALJA		GPI	GPI		0.698617
	0.0845538	-0.0320792	tr|F7IEI4|F7IEI4_CALJA		TBCB	TBCB		0.823088
	0.115931	-0.0320411	tr|F7I6E4|F7I6E4_CALJA;tr|F7I6H1|F7I6H1_CALJA		CLINT1	CLINT1		0.765718
	0.127007	-0.0308809	tr|F7IHN1|F7IHN1_CALJA;tr|F7GYK0|F7GYK0_CALJA		CUL3	CUL3		0.746437
	0.116678	-0.0305696	tr|A0A2R8MRQ2|A0A2R8MRQ2_CALJA;tr|U3DF73|U3DF73_CALJA;tr|A0A2R8MTG2|A0A2R8MTG2_CALJA		PSMA6	PSMA6		0.764403
	0.0851554	-0.0305691	tr|A0A5F4W319|A0A5F4W319_CALJA;tr|F6SFK4|F6SFK4_CALJA;tr|F6SFP6|F6SFP6_CALJA		F6SFK4	F6SFK4		0.821948
	0.0544241	-0.0305367	tr|F7HV89|F7HV89_CALJA;tr|F7H523|F7H523_CALJA;tr|F7DXD5|F7DXD5_CALJA;tr|A0A2R8MME4|A0A2R8MME4_CALJA;tr|A0A5F4VTR7|A0A5F4VTR7_CALJA		F7H523	F7H523		0.882218
	0.0504027	-0.0304732	tr|U3EKB5|U3EKB5_CALJA;tr|F7I0W7|F7I0W7_CALJA;tr|F7HYJ0|F7HYJ0_CALJA;tr|F7IAA8|F7IAA8_CALJA		HSD17B4	HSD17B4		0.890425
	0.130943	-0.0296073	tr|F7DT53|F7DT53_CALJA		CRK	CRK		0.739703
	0.0423338	-0.0289955	tr|F7A561|F7A561_CALJA		AP3S1	AP3S1		0.907123
	0.137267	-0.0273428	tr|U3D4H6|U3D4H6_CALJA;tr|A0A2R8PH49|A0A2R8PH49_CALJA		HSPD1	HSPD1		0.729009
	0.0577322	-0.027247	tr|A0A5F4W4V2|A0A5F4W4V2_CALJA;tr|U3CD38|U3CD38_CALJA;tr|A0A5F4WC02|A0A5F4WC02_CALJA		ASCC1	ASCC1		0.875524
	0.0965097	-0.0268164	tr|F6X3Y4|F6X3Y4_CALJA		F6X3Y4	F6X3Y4		0.800738
	0.0810726	-0.026515	tr|F6PQN1|F6PQN1_CALJA;tr|A0A2R8N4R3|A0A2R8N4R3_CALJA		EIF3F	EIF3F		0.829712
	0.115112	-0.025775	tr|F6S330|F6S330_CALJA;tr|F6S2Z4|F6S2Z4_CALJA;tr|A0A5F4WJS0|A0A5F4WJS0_CALJA		EMC1	EMC1		0.767163
	0.0820555	-0.0246787	tr|A0A5F4WEN8|A0A5F4WEN8_CALJA;tr|F7IGQ5|F7IGQ5_CALJA;tr|F7I9M0|F7I9M0_CALJA;tr|F7IE73|F7IE73_CALJA;tr|A0A5F4W2Q7|A0A5F4W2Q7_CALJA		ESYT2	ESYT2		0.827836
	0.136621	-0.0244136	tr|F7HK61|F7HK61_CALJA		IARS1	IARS1		0.730095
	0.0464571	-0.0243816	tr|A0A2R8MIZ1|A0A2R8MIZ1_CALJA;tr|U3DLJ9|U3DLJ9_CALJA;tr|F7GUV1|F7GUV1_CALJA		LNPK	LNPK		0.898551
	0.126047	-0.0228958	tr|F7FRL3|F7FRL3_CALJA;tr|A0A5F4VRX4|A0A5F4VRX4_CALJA;tr|A0A5F4W249|A0A5F4W249_CALJA;tr|F7GNL3|F7GNL3_CALJA;tr|A0A5F4W458|A0A5F4W458_CALJA		EIF4G1	EIF4G1		0.748089
	0.0744736	-0.0213504	tr|F7IEW6|F7IEW6_CALJA;tr|F7ILZ8|F7ILZ8_CALJA;tr|A0A2R8MHT0|A0A2R8MHT0_CALJA		SLC12A4	SLC12A4		0.842416
	0.119932	-0.0197816	tr|F7IS34|F7IS34_CALJA		PSMA3	PSMA3		0.758696
	0.0588098	-0.0187511	tr|U3CE23|U3CE23_CALJA;tr|F7CYB3|F7CYB3_CALJA;tr|A0A2R8MJF9|A0A2R8MJF9_CALJA;tr|F7CXZ6|F7CXZ6_CALJA;tr|F7IGC5|F7IGC5_CALJA		MSN	MSN		0.873354
	0.0631327	-0.0173912	tr|U3DPY5|U3DPY5_CALJA		PSMD8	PSMD8		0.864704
	0.0329841	-0.0173445	tr|F7GRU7|F7GRU7_CALJA;tr|A0A2R8M9M4|A0A2R8M9M4_CALJA;tr|A0A5F4VX42|A0A5F4VX42_CALJA		F7GRU7	F7GRU7		0.926864
	0.0352301	-0.0170765	tr|F6RMD2|F6RMD2_CALJA		AP2A2	AP2A2		0.922083
	0.0824521	-0.016572	tr|F6PPW3|F6PPW3_CALJA;tr|A0A5F4WKX5|A0A5F4WKX5_CALJA;tr|F7HQ86|F7HQ86_CALJA		RPS8	RPS8		0.827081
	0.0361444	-0.0155845	tr|A0A2R8M5M5|A0A2R8M5M5_CALJA		TOR1AIP2	TOR1AIP2		0.920144
	0.111059	-0.0152941	tr|U3BG69|U3BG69_CALJA		NDUFV1	NDUFV1		0.774357
	0.0462352	-0.0149455	tr|F7EXF2|F7EXF2_CALJA;tr|A0A2R8PAD9|A0A2R8PAD9_CALJA		CLIC4	CLIC4		0.899011
	0.0301959	-0.0145998	tr|F7IFN8|F7IFN8_CALJA;tr|A0A2R8MQI3|A0A2R8MQI3_CALJA		CASP3	CASP3		0.932833
	0.0356504	-0.0140753	tr|F7IBF8|F7IBF8_CALJA;tr|A0A5F4WEV1|A0A5F4WEV1_CALJA;tr|F7I941|F7I941_CALJA		PARP9	PARP9		0.921191
	0.0122358	-0.0122905	tr|F7I0T3|F7I0T3_CALJA		TPBG	TPBG		0.972219
	0.0322218	-0.0122714	tr|F7IRJ7|F7IRJ7_CALJA;tr|F6Z8R7|F6Z8R7_CALJA;tr|A0A2R8MQC2|A0A2R8MQC2_CALJA		MAOB	MAOB		0.928492
	0.00691843	-0.0121908	tr|U3DZ44|U3DZ44_CALJA		SSSCA1	SSSCA1		0.984196
	0.0200255	-0.0120263	tr|F7II51|F7II51_CALJA;tr|F6VEN3|F6VEN3_CALJA		OSTF1	OSTF1		0.954937
	0.0256601	-0.0118752	tr|A0A2R8MIN6|A0A2R8MIN6_CALJA		A0A2R8MIN6		unchar	0.942627
	0.0170718	-0.0114293	tr|H9KVL7|H9KVL7_CALJA;tr|A0A2R8MGS9|A0A2R8MGS9_CALJA		PTGIS	PTGIS		0.961453
	0.0271407	-0.0108571	tr|U3ATB8|U3ATB8_CALJA		PLIN3	PLIN3		0.939419
	0.0265562	-0.0106535	tr|F6WF07|F6WF07_CALJA;tr|F6WEZ6|F6WEZ6_CALJA;tr|F6XMV5|F6XMV5_CALJA		RTN3	RTN3		0.940684
	0.0420161	-0.00961113	tr|B0KWJ2|B0KWJ2_CALJA;tr|U3F0V4|U3F0V4_CALJA		GMPPA	GMPPA		0.907787
	0.0254878	-0.00933313	tr|U3DUA0|U3DUA0_CALJA		FKBP3	FKBP3		0.943001
	0.0201373	-0.00927734	tr|A0A5F4VTE3|A0A5F4VTE3_CALJA;tr|U3DFK4|U3DFK4_CALJA;tr|U3D5V2|U3D5V2_CALJA		RAB3GAP1	RAB3GAP1		0.954691
	0.0317451	-0.0091877	tr|F7GIV2|F7GIV2_CALJA		STRN	STRN		0.929512
	0.0173645	-0.00684929	tr|F7FQI3|F7FQI3_CALJA;tr|F7IA46|F7IA46_CALJA		ABHD16A	ABHD16A		0.960806
	0.0300676	-0.00618505	tr|U3EUI0|U3EUI0_CALJA		TMED7	TMED7		0.933109
	0.0302136	-0.0061512	tr|F6QLX1|F6QLX1_CALJA;tr|A0A2R8P1R7|A0A2R8P1R7_CALJA		OTUB1	OTUB1		0.932795
	0.0177715	-0.00598574	tr|A0A5F4W034|A0A5F4W034_CALJA		CBR1	CBR1		0.959906
	0.029716	-0.00566435	tr|F6SUF9|F6SUF9_CALJA		F6SUF9	F6SUF9		0.933865
	0.00377899	-0.0052824	tr|F7IPS1|F7IPS1_CALJA;tr|U3B9Z7|U3B9Z7_CALJA		FARSA	FARSA		0.991336
	0.0151217	-0.00515079	tr|U3EU72|U3EU72_CALJA		FSCN1	FSCN1		0.96578
	0.00842693	-0.00489473	tr|F6RK70|F6RK70_CALJA;tr|A0A5F4W2J4|A0A5F4W2J4_CALJA;tr|A0A5F4WL95|A0A5F4WL95_CALJA;tr|F6T6M4|F6T6M4_CALJA		DNPEP	DNPEP		0.980783
	0.0270274	-0.00472546	tr|U3BBI3|U3BBI3_CALJA		CANX	CANX		0.939664
	0.0135069	-0.00466442	tr|F7BVQ5|F7BVQ5_CALJA;tr|F6RST6|F6RST6_CALJA		PITRM1	PITRM1		0.969378
	0.0311675	-0.00450706	tr|F7H7M3|F7H7M3_CALJA;tr|F7H8N1|F7H8N1_CALJA		PRKAR1A	PRKAR1A		0.930749
	0.017482	-0.00410604	tr|U3F1D6|U3F1D6_CALJA;tr|A0A2R8PBY0|A0A2R8PBY0_CALJA		USP9X	USP9X		0.960546
	0.0145444	-0.00388002	tr|A0A5F4VS03|A0A5F4VS03_CALJA;tr|A0A5F4W206|A0A5F4W206_CALJA;tr|F7HWP6|F7HWP6_CALJA;tr|F7I330|F7I330_CALJA		NDUFS1	NDUFS1		0.967065
	0.0217171	-0.00321341	tr|A0A5F4W8B2|A0A5F4W8B2_CALJA;tr|F7H0E8|F7H0E8_CALJA		VPS35	VPS35		0.951224
	0.0020598	-0.00296021	tr|U3CCC1|U3CCC1_CALJA;tr|F7I6P6|F7I6P6_CALJA		NDUFS4	NDUFS4		0.995268
	0.00158406	-0.00285339	tr|A0A2R8MAT0|A0A2R8MAT0_CALJA;tr|U3D871|U3D871_CALJA		TBL2	TBL2		0.996359
	0.00355139	-0.00195312	tr|A0A5F4W809|A0A5F4W809_CALJA;tr|F7G543|F7G543_CALJA;tr|A0A5F4W8J6|A0A5F4W8J6_CALJA;tr|F7FTH2|F7FTH2_CALJA;tr|A0A5F4WI15|A0A5F4WI15_CALJA;tr|A0A5F4W0P8|A0A5F4W0P8_CALJA;tr|A0A5K1UQ30|A0A5K1UQ30_CALJA;tr|A0A2R8P0L7|A0A2R8P0L7_CALJA		LMO7	LMO7		0.991856
	0.0030957	-0.00144386	tr|A0A2R8M7R6|A0A2R8M7R6_CALJA;tr|F6QCN6|F6QCN6_CALJA;tr|A0A2R8N505|A0A2R8N505_CALJA		PCYT2	PCYT2		0.992897
	0.00199762	-0.00107908	tr|F7I5I7|F7I5I7_CALJA		PDAP1	PDAP1		0.995411
	0.00221559	-0.00100565	tr|F7IIF7|F7IIF7_CALJA;tr|F6UP74|F6UP74_CALJA;tr|A0A5F4WM05|A0A5F4WM05_CALJA;tr|A0A2R8MKG4|A0A2R8MKG4_CALJA		PFKP	PFKP		0.994911
	0.00186084	-0.000794411	tr|F6ZUS5|F6ZUS5_CALJA		PSMB6	PSMB6		0.995724
	0.000881204	-0.000639439	tr|U3DYQ8|U3DYQ8_CALJA;tr|A0A5F4W265|A0A5F4W265_CALJA		ESD	ESD		0.997973
	0.000854236	-0.000387669	tr|F6SMS6|F6SMS6_CALJA		CELF1	CELF1		0.998035
	0.000447636	-0.000263214	tr|F7DG56|F7DG56_CALJA;tr|A0A2R8MDQ3|A0A2R8MDQ3_CALJA;tr|A0A2R8P8L8|A0A2R8P8L8_CALJA		LIN7C	LIN7C		0.99897
	0.000194909	-9.72748e-05	tr|U3BLK3|U3BLK3_CALJA		CNP	CNP		0.999551
	2.48566e-05	1.00136e-05	tr|F7IS24|F7IS24_CALJA;tr|U3CCN9|U3CCN9_CALJA;tr|A0A5F4W6P9|A0A5F4W6P9_CALJA		EIF3H	EIF3H		0.999943
	0.00181673	0.000563622	tr|U3FQ00|U3FQ00_CALJA;tr|A0A5F4W377|A0A5F4W377_CALJA		TKT	TKT		0.995826
	0.00203301	0.00061512	tr|F6WM23|F6WM23_CALJA;tr|F6X828|F6X828_CALJA;tr|A0A2R8PN52|A0A2R8PN52_CALJA		PSMC6	PSMC6		0.99533
	0.00310038	0.000658989	tr|U3BFK1|U3BFK1_CALJA		PSMD2	PSMD2		0.992887
	0.00967063	0.00185204	tr|F6W7C3|F6W7C3_CALJA		STXBP3	STXBP3		0.977979
	0.00275597	0.00209379	tr|F7H125|F7H125_CALJA		CNPY2	CNPY2		0.993674
	0.00737165	0.00214052	tr|F7FAF8|F7FAF8_CALJA		IMMT	IMMT		0.983169
	0.0101811	0.00252199	tr|F7IBM8|F7IBM8_CALJA;tr|F7GR54|F7GR54_CALJA;tr|F6YMM8|F6YMM8_CALJA		OLA1	OLA1		0.97683
	0.010915	0.00285053	tr|A0A2R8M564|A0A2R8M564_CALJA;tr|A0A2R8PCA2|A0A2R8PCA2_CALJA;tr|F6PZF7|F6PZF7_CALJA;tr|F7HYP9|F7HYP9_CALJA		MTHFD1L	MTHFD1L		0.97518
	0.0143367	0.00310755	tr|B0KWG0|B0KWG0_CALJA		PDIA3	PDIA3		0.967528
	0.0110739	0.00322104	tr|U3FDG5|U3FDG5_CALJA;tr|U3CGS8|U3CGS8_CALJA;tr|A0A5F4WJ51|A0A5F4WJ51_CALJA		PSME1	PSME1		0.974824
	0.00416218	0.003757	tr|F7D5X5|F7D5X5_CALJA;tr|F7HIJ3|F7HIJ3_CALJA;tr|A0A5F4WJZ7|A0A5F4WJZ7_CALJA;tr|F7HID0|F7HID0_CALJA		BSG	BSG		0.990462
	0.0147582	0.00451231	tr|F7DMZ6|F7DMZ6_CALJA;tr|A0A5F4W3Y4|A0A5F4W3Y4_CALJA		PRDX4	PRDX4		0.966589
	0.0143603	0.00468445	tr|F7INY1|F7INY1_CALJA;tr|A0A2R8M5Z4|A0A2R8M5Z4_CALJA		ATP6V1C1	ATP6V1C1		0.967475
	0.0145268	0.00516415	tr|H9KVU2|H9KVU2_CALJA;tr|A0A5F4W0S0|A0A5F4W0S0_CALJA;tr|A0A5F4WF05|A0A5F4WF05_CALJA		NHP2L1	NHP2L1		0.967104
	0.0165285	0.00566912	tr|F7H646|F7H646_CALJA;tr|A0A5F4VXN2|A0A5F4VXN2_CALJA		PLGRKT	PLGRKT		0.962657
	0.00979244	0.00630045	tr|F7HB79|F7HB79_CALJA;tr|A0A2R8MQZ9|A0A2R8MQZ9_CALJA		ECHDC1	ECHDC1		0.977704
	0.0200806	0.0063076	tr|A0A5F4W8Z0|A0A5F4W8Z0_CALJA;tr|A0A5F4WLL5|A0A5F4WLL5_CALJA;tr|F7E8J3|F7E8J3_CALJA		FYCO1	FYCO1		0.954815
	0.0152801	0.00647545	tr|F7HJG5|F7HJG5_CALJA;tr|A0A2R8P6X6|A0A2R8P6X6_CALJA;tr|F7HJ73|F7HJ73_CALJA;tr|F7HJ85|F7HJ85_CALJA		UBE2K	UBE2K		0.965428
	0.0341027	0.00738287	tr|F6T494|F6T494_CALJA;tr|A0A2R8MR83|A0A2R8MR83_CALJA;tr|A0A2R8N2K7|A0A2R8N2K7_CALJA		LOC100390849	LOC100390849		0.924479
	0.0165419	0.00797272	tr|U3E5A3|U3E5A3_CALJA		CCDC47	CCDC47		0.962627
	0.0131062	0.00801706	tr|A0A2R8NBL7|A0A2R8NBL7_CALJA;tr|A0A2R8P5T0|A0A2R8P5T0_CALJA;tr|A0A2R8P9M6|A0A2R8P9M6_CALJA		MTAP	MTAP		0.970273
	0.0427905	0.00831461	tr|F7DI41|F7DI41_CALJA;tr|F6UES4|F6UES4_CALJA		IQGAP1	IQGAP1		0.90617
	0.0261611	0.00854921	tr|U3FHI1|U3FHI1_CALJA;tr|U3D9J6|U3D9J6_CALJA;tr|A0A5F4W9F7|A0A5F4W9F7_CALJA		VAPA	VAPA		0.94154
	0.0519326	0.00890017	tr|A0A2R8MQ08|A0A2R8MQ08_CALJA;tr|F7BT00|F7BT00_CALJA;tr|A0A5F4W753|A0A5F4W753_CALJA		ARPC2	ARPC2		0.887294
	0.015398	0.00979614	tr|U3D220|U3D220_CALJA;tr|F6YM94|F6YM94_CALJA		ARL2	ARL2		0.965166
	0.032114	0.0100574	tr|F6XZK7|F6XZK7_CALJA		COPS6	COPS6		0.928722
	0.0185576	0.0112586	tr|F7I3K4|F7I3K4_CALJA		ACTR10	ACTR10		0.95817
	0.0427518	0.0130162	tr|F7IM18|F7IM18_CALJA;tr|A0A5F4WH82|A0A5F4WH82_CALJA;tr|A0A5F4WLU5|A0A5F4WLU5_CALJA		LRRC47	LRRC47		0.90625
	0.0627247	0.0134211	tr|A0A2R8M6H0|A0A2R8M6H0_CALJA;tr|F6WBC9|F6WBC9_CALJA;tr|A0A2R8MH99|A0A2R8MH99_CALJA;tr|A0A2R8MVD0|A0A2R8MVD0_CALJA		DCTN3	DCTN3		0.865516
	0.0149925	0.0145707	tr|F6XXE0|F6XXE0_CALJA;tr|U3BKH4|U3BKH4_CALJA;tr|A0A2R8MLK5|A0A2R8MLK5_CALJA		RILPL1	RILPL1		0.966068
	0.063776	0.0160365	tr|U3BRD5|U3BRD5_CALJA;tr|F7GNV3|F7GNV3_CALJA;tr|A0A5K1TUV3|A0A5K1TUV3_CALJA;tr|F7GZ16|F7GZ16_CALJA		CTNND1	CTNND1		0.863424
	0.0609613	0.0162215	tr|F7GXC2|F7GXC2_CALJA;tr|F7H2J3|F7H2J3_CALJA		VPS26A	VPS26A		0.869038
	0.0708325	0.0166769	tr|F7IIE2|F7IIE2_CALJA;tr|F7IG34|F7IG34_CALJA;tr|F6SPM8|F6SPM8_CALJA		GANAB	GANAB		0.849508
	0.0674328	0.0173764	tr|F7H4J4|F7H4J4_CALJA		SCRN1	SCRN1		0.856184
	0.127219	0.0174441	tr|U3C0I9|U3C0I9_CALJA;tr|A0A5F4W9A1|A0A5F4W9A1_CALJA;tr|F6TG08|F6TG08_CALJA		GLUD1	GLUD1		0.746072
	0.0652311	0.0175238	tr|U3AT82|U3AT82_CALJA		TOMM70A	TOMM70A		0.860536
	0.130891	0.0179062	tr|F7BSW8|F7BSW8_CALJA;tr|U3EZ12|U3EZ12_CALJA;tr|F7BT36|F7BT36_CALJA		RAB11B	RAB11B		0.73979
	0.0596607	0.0182347	tr|F7I6M2|F7I6M2_CALJA;tr|U3E1L9|U3E1L9_CALJA		AP3B1	AP3B1		0.871644
	0.0955761	0.0189834	tr|A0A2R8MYH9|A0A2R8MYH9_CALJA;tr|F6SEE5|F6SEE5_CALJA		H6PD	H6PD		0.802461
	0.0564843	0.0194468	tr|F7H8V5|F7H8V5_CALJA;tr|F7HJB5|F7HJB5_CALJA;tr|A0A5F4WFI5|A0A5F4WFI5_CALJA		AP3D1	AP3D1		0.878043
	0.0480761	0.0197201	tr|F7F7V0|F7F7V0_CALJA;tr|F7F717|F7F717_CALJA;tr|F7FL78|F7FL78_CALJA		PAPSS2	PAPSS2		0.895208
	0.018826	0.0199614	tr|A0A5F4WIU3|A0A5F4WIU3_CALJA;tr|A0A5F4W707|A0A5F4W707_CALJA;tr|A0A5F4WFT5|A0A5F4WFT5_CALJA;tr|A0A5F4W159|A0A5F4W159_CALJA;tr|F6TL15|F6TL15_CALJA;tr|A0A5F4WBZ4|A0A5F4WBZ4_CALJA		COL15A1	COL15A1		0.957578
	0.0322558	0.0203209	tr|F7GC12|F7GC12_CALJA;tr|A0A2R8M684|A0A2R8M684_CALJA;tr|A0A2R8MIW2|A0A2R8MIW2_CALJA;tr|F7HYT0|F7HYT0_CALJA;tr|A0A5F4WIP4|A0A5F4WIP4_CALJA		TPT1	TPT1		0.928419
	0.0360984	0.0203781	tr|F7D7Q1|F7D7Q1_CALJA		F7D7Q1	F7D7Q1		0.920241
	0.0540497	0.0205564	tr|F6Q6X1|F6Q6X1_CALJA;tr|F7IBI3|F7IBI3_CALJA;tr|A0A2R8MUP5|A0A2R8MUP5_CALJA		UFD1	UFD1		0.882979
	0.0554995	0.0211902	tr|F7H088|F7H088_CALJA;tr|A0A2R8PKB6|A0A2R8PKB6_CALJA		ALDH1L2	ALDH1L2		0.880036
	0.0794247	0.0212736	tr|F7IAR2|F7IAR2_CALJA;tr|H9KWS6|H9KWS6_CALJA;tr|A0A2R8MAF0|A0A2R8MAF0_CALJA		COPS5	COPS5		0.832866
	0.0724711	0.0216913	tr|F6QPD7|F6QPD7_CALJA;tr|F6QYH2|F6QYH2_CALJA;tr|F6R9R0|F6R9R0_CALJA;tr|F6QZN8|F6QZN8_CALJA;tr|F7DQM4|F7DQM4_CALJA		TPD52L2	TPD52L2		0.846309
	0.0543636	0.0221105	tr|U3EMK5|U3EMK5_CALJA;tr|U3BT07|U3BT07_CALJA		KRAS	KRAS		0.882341
	0.0557655	0.0224037	tr|A0A5F4W517|A0A5F4W517_CALJA;tr|F7BX02|F7BX02_CALJA		TMOD3	TMOD3		0.879497
	0.0800031	0.02314	tr|U3EE66|U3EE66_CALJA		QARS	QARS		0.831758
	0.0642704	0.0232749	tr|F7E781|F7E781_CALJA;tr|F7E772|F7E772_CALJA		PSMD7	PSMD7		0.862441
	0.0648338	0.0247626	tr|U3CPH5|U3CPH5_CALJA		SEC24D	SEC24D		0.861323
	0.0591422	0.0269661	tr|U3C4H5|U3C4H5_CALJA		VPS4B	VPS4B		0.872686
	0.00927693	0.0271072	tr|F7C318|F7C318_CALJA		SEC62	SEC62		0.978866
	0.136563	0.0300665	tr|F6PMK9|F6PMK9_CALJA;tr|F6PM44|F6PM44_CALJA;tr|A0A2R8PKR9|A0A2R8PKR9_CALJA		PSMD1	PSMD1		0.730192
	0.035078	0.0303111	tr|A0A5F4W867|A0A5F4W867_CALJA;tr|F7IIC9|F7IIC9_CALJA;tr|A0A5F4W642|A0A5F4W642_CALJA;tr|F7IDF9|F7IDF9_CALJA		HLX	HLX		0.922406
	0.14669	0.0308614	tr|F7I3B9|F7I3B9_CALJA;tr|F7I3C9|F7I3C9_CALJA		APOO	APOO		0.713362
	0.378492	0.0317416	tr|A0A2R8MXM4|A0A2R8MXM4_CALJA;tr|F7EBS8|F7EBS8_CALJA		OXSR1	OXSR1		0.418319
	0.0695678	0.0318332	tr|A0A5F4WIY3|A0A5F4WIY3_CALJA;tr|A0A2R8M8T9|A0A2R8M8T9_CALJA;tr|F6U037|F6U037_CALJA		DKC1	DKC1		0.851986
	0.0229413	0.0323257	tr|A0A2R8PKQ0|A0A2R8PKQ0_CALJA;tr|F6Z551|F6Z551_CALJA;tr|A0A2R8MFK6|A0A2R8MFK6_CALJA		KIF2A	KIF2A		0.948547
	0.156048	0.0325418	tr|F6UV88|F6UV88_CALJA		HYOU1	HYOU1		0.698155
	0.180839	0.032824	tr|A0A5F4VWK5|A0A5F4VWK5_CALJA;tr|F7HXT5|F7HXT5_CALJA		UFL1	UFL1		0.659419
	0.0150144	0.0328503	tr|F7C5F9|F7C5F9_CALJA;tr|F7C5B3|F7C5B3_CALJA		SART3	SART3		0.966019
	0.20457	0.0337248	tr|F6QB19|F6QB19_CALJA		AKAP12	AKAP12		0.624353
	0.0454239	0.0340691	tr|F7GWH4|F7GWH4_CALJA;tr|F7H1S9|F7H1S9_CALJA		PSAT1	PSAT1		0.900691
	0.150156	0.0347099	tr|A0A2R8P603|A0A2R8P603_CALJA		ARF6	ARF6		0.707692
	0.85894	0.0347772	tr|A0A2R8PFK1|A0A2R8PFK1_CALJA		PSMD4	PSMD4		0.138376
	0.0803953	0.0350113	tr|F7HNF2|F7HNF2_CALJA;tr|F7CKY0|F7CKY0_CALJA;tr|A0A5F4VU58|A0A5F4VU58_CALJA;tr|A0A5F4WC39|A0A5F4WC39_CALJA;tr|A0A5F4WIS4|A0A5F4WIS4_CALJA;tr|F7HF11|F7HF11_CALJA;tr|A0A5F4WEK4|A0A5F4WEK4_CALJA;tr|A0A5F4W1C5|A0A5F4W1C5_CALJA		AKR1B1	AKR1B1		0.831007
	0.1253	0.0351405	tr|F7GY87|F7GY87_CALJA		PSMD6	PSMD6		0.749376
	0.0563847	0.0354447	tr|F7H5V9|F7H5V9_CALJA;tr|F7I276|F7I276_CALJA;tr|F7H623|F7H623_CALJA;tr|A0A5F4WN24|A0A5F4WN24_CALJA;tr|A0A2R8M4T9|A0A2R8M4T9_CALJA;tr|A0A5F4WDQ7|A0A5F4WDQ7_CALJA;tr|A0A5F4VZI5|A0A5F4VZI5_CALJA		MOB1A	MOB1A		0.878244
	0.0946016	0.0360265	tr|F6X617|F6X617_CALJA;tr|F6XTS7|F6XTS7_CALJA;tr|F6YXR6|F6YXR6_CALJA;tr|F6X5S3|F6X5S3_CALJA		DYNC1I2	DYNC1I2		0.804264
	0.112035	0.0369434	tr|U3BW63|U3BW63_CALJA;tr|F7IKX7|F7IKX7_CALJA		PSMB2	PSMB2		0.772618
	0.224048	0.0375633	tr|F7HYR5|F7HYR5_CALJA;tr|A0A5F4W710|A0A5F4W710_CALJA		FARSB	FARSB		0.59697
	0.260732	0.0380111	tr|F7HTM4|F7HTM4_CALJA		HSPA4	HSPA4		0.548616
	0.324947	0.0385122	tr|F7H4N2|F7H4N2_CALJA;tr|A0A5F4W7M9|A0A5F4W7M9_CALJA		ANXA3	ANXA3		0.473209
	0.105876	0.0392623	tr|F6UXM5|F6UXM5_CALJA		SEC22B	SEC22B		0.783653
	0.170886	0.0404034	tr|F7AEZ1|F7AEZ1_CALJA;tr|F7AE30|F7AE30_CALJA;tr|F7BKI7|F7BKI7_CALJA;tr|A0A5F4WD02|A0A5F4WD02_CALJA		SH3GLB1	SH3GLB1		0.674706
	0.355662	0.0405083	tr|F7GTS1|F7GTS1_CALJA		LRRFIP1	LRRFIP1		0.440898
	0.167334	0.0406022	tr|U3AZ14|U3AZ14_CALJA;tr|A0A2R8N0T8|A0A2R8N0T8_CALJA		CHORDC1	CHORDC1		0.680246
	0.0621155	0.0410113	tr|F7G0P2|F7G0P2_CALJA;tr|A0A5F4WBN6|A0A5F4WBN6_CALJA		ARL6IP5	ARL6IP5		0.866731
	0.0299771	0.041018	tr|A0A5F4VYA1|A0A5F4VYA1_CALJA;tr|F7IGH4|F7IGH4_CALJA		ACADS	ACADS		0.933303
	0.10041	0.0417237	tr|U3DVX0|U3DVX0_CALJA;tr|A0A2R8MF89|A0A2R8MF89_CALJA		C14orf166	C14orf166		0.793578
	0.0772593	0.0421271	tr|A0A5F4W0C6|A0A5F4W0C6_CALJA;tr|F6S917|F6S917_CALJA;tr|F6RXU1|F6RXU1_CALJA;tr|F6RY33|F6RY33_CALJA;tr|A0A2R8MN60|A0A2R8MN60_CALJA;tr|A0A5F4VVM7|A0A5F4VVM7_CALJA;tr|F7HAP7|F7HAP7_CALJA		NAP1L4	NAP1L4		0.837029
	0.179317	0.0425096	tr|F7AWP3|F7AWP3_CALJA;tr|F6ZW21|F6ZW21_CALJA		P4HA1	P4HA1		0.661734
	0.118904	0.0429344	tr|F6ST58|F6ST58_CALJA		UBXN4	UBXN4		0.760495
	0.0612622	0.0433612	tr|F6U184|F6U184_CALJA		RPLP2	RPLP2		0.868436
	0.0372175	0.0436292	tr|F6ZT46|F6ZT46_CALJA;tr|A0A5F4W5Z3|A0A5F4W5Z3_CALJA;tr|A0A5F4VV81|A0A5F4VV81_CALJA		TEX264	TEX264		0.917873
	0.144389	0.0442696	tr|F7HHC7|F7HHC7_CALJA;tr|A0A5F4WIJ7|A0A5F4WIJ7_CALJA;tr|A0A5F4VRU5|A0A5F4VRU5_CALJA;tr|A0A2R8MJR9|A0A2R8MJR9_CALJA;tr|F7HHG6|F7HHG6_CALJA;tr|U3D4H9|U3D4H9_CALJA;tr|A0A2R8MWF7|A0A2R8MWF7_CALJA;tr|A0A2R8P9Y9|A0A2R8P9Y9_CALJA		CYFIP1	CYFIP1		0.717151
	0.444859	0.0451937	tr|F7GCZ5|F7GCZ5_CALJA		HSPA9	HSPA9		0.359038
	0.0885512	0.0454025	tr|F7F8G3|F7F8G3_CALJA;tr|F7FM26|F7FM26_CALJA		USP15	USP15		0.815547
	0.0733141	0.0454593	tr|U3F702|U3F702_CALJA;tr|F7GBP1|F7GBP1_CALJA;tr|F7GBW7|F7GBW7_CALJA		AGFG1	AGFG1		0.844668
	0.131329	0.0459247	tr|U3DSA8|U3DSA8_CALJA		ERGIC1	ERGIC1		0.739046
	0.198973	0.0461788	tr|F6ZQC9|F6ZQC9_CALJA;tr|A0A5F4W0Z3|A0A5F4W0Z3_CALJA		ALDOA	ALDOA		0.632451
	0.0950392	0.0469522	tr|F7A3K0|F7A3K0_CALJA;tr|F7A326|F7A326_CALJA;tr|A0A2R8M797|A0A2R8M797_CALJA;tr|A0A2R8P7Z2|A0A2R8P7Z2_CALJA		LOC100401281	LOC100401281		0.803454
	0.109497	0.0476837	tr|A0A2R8MVQ0|A0A2R8MVQ0_CALJA;tr|F7IQS9|F7IQS9_CALJA;tr|A0A2R8MD66|A0A2R8MD66_CALJA;tr|A0A2R8MGE4|A0A2R8MGE4_CALJA;tr|A0A5F4VZ73|A0A5F4VZ73_CALJA;tr|A0A5F4WDN0|A0A5F4WDN0_CALJA;tr|A0A5F4W7E8|A0A5F4W7E8_CALJA;tr|A0A2R8PI03|A0A2R8PI03_CALJA;tr|F7GJF2|F7GJF2_CALJA;tr|F6Q3J9|F6Q3J9_CALJA;tr|A0A2R8MJV9|A0A2R8MJV9_CALJA;tr|A0A2R8P4Z9|A0A2R8P4Z9_CALJA;tr|A0A2R8MRQ0|A0A2R8MRQ0_CALJA;tr|F6REW5|F6REW5_CAL…		LOC100411672	LOC100411672		0.777147
	0.115439	0.0478001	sp|Q32QL6|GPX4_CALJA;tr|A0A2R8M9J0|A0A2R8M9J0_CALJA		GPX4	GPX4		0.766587
	0.0790638	0.048399	tr|F7A4N0|F7A4N0_CALJA;tr|A0A2R8MJL3|A0A2R8MJL3_CALJA;tr|A0A2R8MIX2|A0A2R8MIX2_CALJA		ATOX1	ATOX1		0.833559
	0.434904	0.0487304	tr|F7GCH1|F7GCH1_CALJA;tr|F7GCF6|F7GCF6_CALJA;tr|F7GM55|F7GM55_CALJA		DNM2	DNM2		0.367364
	0.0957092	0.0492039	tr|A0A2R8M7I3|A0A2R8M7I3_CALJA;tr|F7I7Z9|F7I7Z9_CALJA;tr|A0A2R8M8V7|A0A2R8M8V7_CALJA;tr|A0A2R8N0C1|A0A2R8N0C1_CALJA;tr|A0A2R8MXP9|A0A2R8MXP9_CALJA;tr|A0A2R8P1L2|A0A2R8P1L2_CALJA;tr|A0A2R8N638|A0A2R8N638_CALJA;tr|A0A2R8MI27|A0A2R8MI27_CALJA		UBE2L3	UBE2L3		0.802215
	0.252353	0.0493474	tr|F7IMS0|F7IMS0_CALJA		TUFM	TUFM		0.559303
	0.232447	0.0502763	tr|U3FM73|U3FM73_CALJA		UBE2Z	UBE2Z		0.585536
	0.123272	0.0505919	tr|U3EIQ5|U3EIQ5_CALJA		DNAJB1	DNAJB1		0.752884
	0.123474	0.0510149	tr|F6XC43|F6XC43_CALJA;tr|F7F1S3|F7F1S3_CALJA		RPL10A	RPL10A		0.752534
	0.140526	0.0514755	tr|U3DML6|U3DML6_CALJA;tr|F7E7J6|F7E7J6_CALJA		SAMM50	SAMM50		0.723559
	0.185022	0.0522976	tr|U3CVU2|U3CVU2_CALJA;tr|F7IKX0|F7IKX0_CALJA		PLAA	PLAA		0.653098
	0.153055	0.0529232	tr|A0A2R8P5Q0|A0A2R8P5Q0_CALJA;tr|F7H367|F7H367_CALJA;sp|B0KWP7|SEPT8_CALJA;tr|F7H5A5|F7H5A5_CALJA;tr|U3BP01|U3BP01_CALJA;tr|A0A2R8MPB1|A0A2R8MPB1_CALJA;tr|A0A2R8M7W8|A0A2R8M7W8_CALJA;tr|A0A2R8P6S6|A0A2R8P6S6_CALJA		SEPTIN8	SEPTIN8		0.702983
	0.0712657	0.0535688	tr|F7EPJ1|F7EPJ1_CALJA		LAMB2	LAMB2		0.848661
	0.10946	0.0537004	tr|F6XD17|F6XD17_CALJA		F6XD17	F6XD17		0.777213
	0.166084	0.0542417	tr|U3FT89|U3FT89_CALJA		OAT	OAT		0.682206
	0.138285	0.0554962	tr|F7EY64|F7EY64_CALJA		RCN3	RCN3		0.727302
	0.1571	0.0555844	tr|F7GCT3|F7GCT3_CALJA;tr|A0A2R8N083|A0A2R8N083_CALJA		ATP5PB	ATP5PB		0.696465
	0.233979	0.0558076	tr|F7AC27|F7AC27_CALJA		MANF	MANF		0.583473
	0.172441	0.0561972	tr|F6RT10|F6RT10_CALJA		NPFFR1	NPFFR1		0.672294
	0.218065	0.0568824	tr|F7BXR6|F7BXR6_CALJA		SLC25A12	SLC25A12		0.60525
	0.0402104	0.0572767	tr|A0A5K1VHP6|A0A5K1VHP6_CALJA;tr|U3FS21|U3FS21_CALJA;tr|A0A5F4W4I0|A0A5F4W4I0_CALJA;tr|F6Z0I5|F6Z0I5_CALJA;tr|A0A5F4WD54|A0A5F4WD54_CALJA;tr|F6ZHU8|F6ZHU8_CALJA;tr|A0A5F4VWA3|A0A5F4VWA3_CALJA		RAP1GDS1	RAP1GDS1		0.911569
	0.254544	0.0580869	tr|F7IQZ4|F7IQZ4_CALJA;tr|A0A2R8P9E0|A0A2R8P9E0_CALJA;tr|A0A2R8M4E5|A0A2R8M4E5_CALJA;tr|A0A2R8M3I3|A0A2R8M3I3_CALJA		DYNLRB1	DYNLRB1		0.556488
	0.201709	0.059206	tr|U3CYB6|U3CYB6_CALJA;tr|F6QR75|F6QR75_CALJA;tr|A0A5F4VTN7|A0A5F4VTN7_CALJA		ENO1	ENO1		0.628479
	0.338862	0.0597758	tr|F7GX55|F7GX55_CALJA;tr|A0A5F4VXE8|A0A5F4VXE8_CALJA		DDB1	DDB1		0.458288
	0.17652	0.0599213	tr|A0A5F4WAX0|A0A5F4WAX0_CALJA;tr|A0A5F4WGL3|A0A5F4WGL3_CALJA;tr|F6XQ72|F6XQ72_CALJA;tr|F6X2Y5|F6X2Y5_CALJA;tr|U3FHX9|U3FHX9_CALJA;tr|F6X226|F6X226_CALJA		ITGA6	ITGA6		0.666009
	0.0200704	0.0604696	tr|F6UGE0|F6UGE0_CALJA;tr|U3ARL7|U3ARL7_CALJA;tr|A0A2R8M586|A0A2R8M586_CALJA		LAMTOR4	LAMTOR4		0.954838
	0.245288	0.0608821	tr|F7GNL2|F7GNL2_CALJA;tr|F7DRF8|F7DRF8_CALJA		GNB2	GNB2		0.568475
	0.131321	0.06146	tr|A0A2R8NFD1|A0A2R8NFD1_CALJA;tr|F7ISD8|F7ISD8_CALJA		ETFB	ETFB		0.739059
	0.0786465	0.0629616	tr|U3CG25|U3CG25_CALJA;tr|U3BXU1|U3BXU1_CALJA		CHCHD3	CHCHD3		0.83436
	0.267153	0.0631666	tr|F7I3S2|F7I3S2_CALJA;tr|F7HWL4|F7HWL4_CALJA		PAFAH1B1	PAFAH1B1		0.540563
	0.122218	0.0635056	tr|F6QB88|F6QB88_CALJA		OSBPL11	OSBPL11		0.754714
	0.0738353	0.0635877	tr|F6VEC5|F6VEC5_CALJA;tr|A0A2R8M819|A0A2R8M819_CALJA;tr|A0A2R8M3S3|A0A2R8M3S3_CALJA		PHLDB2	PHLDB2		0.843655
	0.269765	0.06388	tr|F7G7N4|F7G7N4_CALJA;tr|F7F4A4|F7F4A4_CALJA		CS	CS		0.537323
	0.292563	0.064064	tr|F6QR06|F6QR06_CALJA		ANXA2	ANXA2		0.509843
	0.0854338	0.0643301	tr|F7BS30|F7BS30_CALJA		F7BS30	F7BS30		0.821422
	0.0660713	0.0647364	tr|F7FJW0|F7FJW0_CALJA;tr|A0A2R8MYY4|A0A2R8MYY4_CALJA;tr|A0A2R8N7Z1|A0A2R8N7Z1_CALJA;tr|A0A2R8M491|A0A2R8M491_CALJA;tr|A0A2R8P3G8|A0A2R8P3G8_CALJA;tr|A0A5F4WF65|A0A5F4WF65_CALJA		EIF1AX	EIF1AX		0.858873
	0.0691182	0.064889	tr|A0A2R8PB12|A0A2R8PB12_CALJA;tr|F6WSL0|F6WSL0_CALJA;tr|A0A5F4VSV1|A0A5F4VSV1_CALJA;tr|A0A5F4WMV6|A0A5F4WMV6_CALJA		PTPN14	PTPN14		0.852868
	0.305807	0.0649877	tr|F7IF95|F7IF95_CALJA		F7IF95	F7IF95		0.49453
	0.46676	0.0651231	tr|A0A2R8MDR1|A0A2R8MDR1_CALJA;tr|F7F107|F7F107_CALJA;tr|A0A2R8PEH6|A0A2R8PEH6_CALJA;tr|A0A2R8N9D8|A0A2R8N9D8_CALJA;tr|A0A2R8NB73|A0A2R8NB73_CALJA;tr|F7F0S1|F7F0S1_CALJA;tr|A0A2R8MMJ8|A0A2R8MMJ8_CALJA		ME2	ME2		0.341381
	0.224266	0.0652552	tr|U3BVZ6|U3BVZ6_CALJA;tr|F6VNL9|F6VNL9_CALJA;tr|A0A2R8M4W6|A0A2R8M4W6_CALJA;tr|F6QDS2|F6QDS2_CALJA		RAC1	RAC1		0.59667
	1.79466	0.0658107	tr|F7IN80|F7IN80_CALJA;tr|A0A2R8MN54|A0A2R8MN54_CALJA		CLTC	CLTC		0.0160449
	0.531294	0.06668	tr|F7E7W0|F7E7W0_CALJA;tr|F7DTS4|F7DTS4_CALJA		MYO1C	MYO1C		0.294243
	0.170565	0.0667396	tr|F6VE72|F6VE72_CALJA		MTCH2	MTCH2		0.675204
	0.273719	0.0667691	tr|U3ETI5|U3ETI5_CALJA;tr|A0A5F4VV67|A0A5F4VV67_CALJA		EIF3G	EIF3G		0.532453
	0.606382	0.0667729	tr|F7GA31|F7GA31_CALJA		F7GA31	F7GA31		0.247525
	0.10019	0.0669918	tr|U3DD43|U3DD43_CALJA;tr|F7I7V4|F7I7V4_CALJA		U2AF2	U2AF2		0.793981
	0.154094	0.0674653	tr|F7IB06|F7IB06_CALJA;tr|F7IB14|F7IB14_CALJA		NOP58	NOP58		0.701304
	0.375697	0.0694532	tr|U3CWW4|U3CWW4_CALJA;tr|A0A5K1V5J4|A0A5K1V5J4_CALJA		PGD	PGD		0.421021
	0.440788	0.0702662	tr|U3D3L7|U3D3L7_CALJA;tr|F6THY6|F6THY6_CALJA		RDX	RDX		0.36242
	0.0843972	0.0703387	tr|U3DBR3|U3DBR3_CALJA		PLSCR3	PLSCR3		0.823385
	0.637624	0.0705624	tr|F7DZ95|F7DZ95_CALJA;tr|A0A2R8M5H8|A0A2R8M5H8_CALJA		PSMC1	PSMC1		0.230344
	0.391092	0.0717745	tr|F7BGV8|F7BGV8_CALJA;tr|A0A5F4VUU0|A0A5F4VUU0_CALJA;tr|F7AZ91|F7AZ91_CALJA;tr|F7AZ46|F7AZ46_CALJA		SPTAN1	SPTAN1		0.406358
	0.167304	0.0720849	tr|F6VP98|F6VP98_CALJA;tr|F6VN76|F6VN76_CALJA		RSU1	RSU1		0.680293
	0.115036	0.0721254	tr|U3F6I3|U3F6I3_CALJA;tr|A0A2R8MIU2|A0A2R8MIU2_CALJA;tr|F7IDU8|F7IDU8_CALJA;tr|A0A2R8P2U1|A0A2R8P2U1_CALJA		VAMP3	VAMP3		0.767299
	0.216036	0.0731997	tr|U3D2E3|U3D2E3_CALJA;tr|U3C1A8|U3C1A8_CALJA;tr|U3E630|U3E630_CALJA;tr|F6RH78|F6RH78_CALJA		PACSIN2	PACSIN2		0.608084
	0.127629	0.0733252	tr|U3CG59|U3CG59_CALJA;tr|F7CD58|F7CD58_CALJA;tr|F6UVX1|F6UVX1_CALJA;tr|F7GQL7|F7GQL7_CALJA;tr|F7IK82|F7IK82_CALJA;tr|F6W1C2|F6W1C2_CALJA;tr|F7CD86|F7CD86_CALJA;tr|F7IM99|F7IM99_CALJA;tr|A0A2R8MXU5|A0A2R8MXU5_CALJA;tr|F7CD69|F7CD69_CALJA		DLG1	DLG1		0.745369
	0.19698	0.0741854	tr|U3DI06|U3DI06_CALJA;tr|A0A2R8MF33|A0A2R8MF33_CALJA		CHP1	CHP1		0.63536
	0.365578	0.0746737	tr|U3CFZ1|U3CFZ1_CALJA		PSMC2	PSMC2		0.430945
	0.467209	0.0758314	tr|U3DNE9|U3DNE9_CALJA;tr|A0A2R8N9Z5|A0A2R8N9Z5_CALJA;tr|F7AUB1|F7AUB1_CALJA		DYNC1LI1	DYNC1LI1		0.341029
	0.341725	0.0761814	tr|U3CG69|U3CG69_CALJA;tr|A0A2R8MK53|A0A2R8MK53_CALJA		ATIC	ATIC		0.455276
	0.585504	0.0762062	tr|U3FLZ2|U3FLZ2_CALJA		PSMD3	PSMD3		0.259714
	0.460522	0.0764341	tr|F7AHW1|F7AHW1_CALJA;tr|A0A2R8MEC4|A0A2R8MEC4_CALJA;tr|F7A1C9|F7A1C9_CALJA;tr|F7B1D0|F7B1D0_CALJA		F7AHW1	F7AHW1		0.34632
	0.0969652	0.076437	tr|F7HV51|F7HV51_CALJA;tr|A0A2R8M451|A0A2R8M451_CALJA		A0A2R8M451		unchar	0.799898
	0.454808	0.0770936	tr|F7C4U9|F7C4U9_CALJA;tr|U3EGB3|U3EGB3_CALJA		ACADVL	ACADVL		0.350907
	0.477045	0.0783801	tr|F7H3G1|F7H3G1_CALJA;tr|A0A2R8M9B8|A0A2R8M9B8_CALJA		EEA1	EEA1		0.333392
	0.427189	0.0787706	tr|A0A2R8PB92|A0A2R8PB92_CALJA;tr|F7CZ45|F7CZ45_CALJA;tr|F7DYN2|F7DYN2_CALJA		WDR1	WDR1		0.373948
	0.227804	0.0792074	tr|F7I2Z8|F7I2Z8_CALJA;tr|F7IEU2|F7IEU2_CALJA		NUDT4	NUDT4		0.591829
	0.136851	0.0794196	tr|U3CAA5|U3CAA5_CALJA;tr|U3EQU8|U3EQU8_CALJA;tr|U3EFB3|U3EFB3_CALJA;tr|A0A5F4WFH3|A0A5F4WFH3_CALJA;tr|A0A2R8P3K4|A0A2R8P3K4_CALJA;tr|A0A5F4W994|A0A5F4W994_CALJA		ACOT7	ACOT7		0.729707
	0.326155	0.0804267	tr|U3BSU7|U3BSU7_CALJA		EIF4H	EIF4H		0.471895
	0.244118	0.0808167	tr|F7IJZ6|F7IJZ6_CALJA;tr|F7CBS5|F7CBS5_CALJA;tr|A0A5F4WCR8|A0A5F4WCR8_CALJA;tr|F7A8K0|F7A8K0_CALJA;tr|A0A5F4WBK8|A0A5F4WBK8_CALJA;tr|A0A5F4WKH9|A0A5F4WKH9_CALJA		ITGAV	ITGAV		0.57001
	0.152844	0.0809741	tr|F7F2G8|F7F2G8_CALJA		FAM98B	FAM98B		0.703325
	0.137801	0.0814805	tr|F6S5S0|F6S5S0_CALJA;tr|F6S5B0|F6S5B0_CALJA		NME4	NME4		0.728113
	0.325873	0.0826583	tr|F7IC50|F7IC50_CALJA		F7IC50	F7IC50		0.472201
	0.256092	0.082768	tr|U3DH81|U3DH81_CALJA		UFM1	UFM1		0.554508
	0.552663	0.0831437	tr|F6XE71|F6XE71_CALJA;tr|U3E101|U3E101_CALJA;tr|F6Y240|F6Y240_CALJA		DYNC1LI2	DYNC1LI2		0.280116
	0.364071	0.0838366	tr|A0A2R8NBC8|A0A2R8NBC8_CALJA;tr|U3E6L1|U3E6L1_CALJA		PSMC3	PSMC3		0.432443
	0.342258	0.0839372	tr|F7H9W8|F7H9W8_CALJA;tr|A0A5F4W1J6|A0A5F4W1J6_CALJA;tr|F7IRH2|F7IRH2_CALJA;tr|A0A5F4VXI1|A0A5F4VXI1_CALJA		SACM1L	SACM1L		0.454718
	0.508979	0.0842662	tr|F7I0Y1|F7I0Y1_CALJA		CAP1	CAP1		0.309757
	0.263105	0.084466	tr|U3FXT1|U3FXT1_CALJA		HSPA5	HSPA5		0.545626
	0.761572	0.0845394	tr|F7HJ38|F7HJ38_CALJA;tr|F7H8Q5|F7H8Q5_CALJA;tr|F7HJ35|F7HJ35_CALJA;tr|F7H8N9|F7H8N9_CALJA;tr|F7GEF9|F7GEF9_CALJA;tr|F7EI46|F7EI46_CALJA;tr|F7HDU8|F7HDU8_CALJA		SEPTIN9	SEPTIN9		0.173152
	0.0464131	0.0847001	tr|F6VIK5|F6VIK5_CALJA;tr|A0A5F4WIT2|A0A5F4WIT2_CALJA;tr|F7IE31|F7IE31_CALJA;tr|A0A5F4WL45|A0A5F4WL45_CALJA		Caja-G	Caja-G		0.898642
	0.28828	0.0854616	tr|A0A2R8MSJ7|A0A2R8MSJ7_CALJA;tr|U3EIM0|U3EIM0_CALJA		GPD2	GPD2		0.514897
	0.15232	0.0863142	tr|U3FEQ3|U3FEQ3_CALJA;tr|F7I2K6|F7I2K6_CALJA;tr|U3E3I9|U3E3I9_CALJA;tr|F7I2M6|F7I2M6_CALJA;tr|F7I4Y3|F7I4Y3_CALJA;tr|U3B8D6|U3B8D6_CALJA;tr|F7BUC0|F7BUC0_CALJA		LIMS1	LIMS1		0.704174
	0.74241	0.0863233	tr|F7HB07|F7HB07_CALJA		BAG2	BAG2		0.180963
	0.351789	0.0865793	tr|F7I846|F7I846_CALJA;tr|F7IRQ8|F7IRQ8_CALJA		AIMP1	AIMP1		0.444847
	0.445601	0.0867939	tr|F7AKA7|F7AKA7_CALJA;tr|F7G0S9|F7G0S9_CALJA		MAPK1	MAPK1		0.358426
	0.361514	0.0874305	tr|F7IAT9|F7IAT9_CALJA;tr|A0A5K1U1R1|A0A5K1U1R1_CALJA		ABCC1	ABCC1		0.434997
	0.407024	0.0874972	tr|F7HYF7|F7HYF7_CALJA;tr|F7G9D2|F7G9D2_CALJA;tr|F7BAE3|F7BAE3_CALJA		F7G9D2	F7G9D2		0.39172
	0.359665	0.0880547	tr|F7HE72|F7HE72_CALJA;tr|A0A5F4W6A6|A0A5F4W6A6_CALJA;tr|U3DEU1|U3DEU1_CALJA;tr|A0A2R8MBJ3|A0A2R8MBJ3_CALJA		TSFM	TSFM		0.436853
	0.247475	0.0885315	tr|F7ICI6|F7ICI6_CALJA		PBXIP1	PBXIP1		0.56562
	1.43092	0.0904393	tr|U3ECK0|U3ECK0_CALJA		PDCD6IP	PDCD6IP		0.0370745
	0.709365	0.092742	tr|F7I7Z2|F7I7Z2_CALJA;tr|F7IRQ4|F7IRQ4_CALJA;tr|F7D7V8|F7D7V8_CALJA;tr|U3BM97|U3BM97_CALJA;tr|F7IRQ7|F7IRQ7_CALJA;tr|F7H8P3|F7H8P3_CALJA;tr|F6X733|F6X733_CALJA		KLC1	KLC1		0.19527
	0.307472	0.0929255	tr|F6Y6C2|F6Y6C2_CALJA;tr|A0A2R8MUV3|A0A2R8MUV3_CALJA		PSMD12	PSMD12		0.492638
	0.427919	0.0947213	tr|U3BB00|U3BB00_CALJA;tr|U3DB89|U3DB89_CALJA		TWF1	TWF1		0.37332
	0.317384	0.0951138	tr|A0A5F4W0J6|A0A5F4W0J6_CALJA;tr|U3C4G8|U3C4G8_CALJA		MARS1	MARS1		0.481522
	0.0905687	0.0954576	tr|F7HAN4|F7HAN4_CALJA		NOP2	NOP2		0.811767
	0.203443	0.0957637	tr|U3ASV7|U3ASV7_CALJA		ATP5D	ATP5D		0.625976
	0.337893	0.0967875	tr|U3DIV9|U3DIV9_CALJA;tr|A0A5F4WCK1|A0A5F4WCK1_CALJA		RER1	RER1		0.459311
	0.316309	0.0972738	tr|F7FSI4|F7FSI4_CALJA		EEF1E1	EEF1E1		0.482715
	0.389501	0.0981479	tr|U3BYY1|U3BYY1_CALJA		PI4K2A	PI4K2A		0.407848
	0.264893	0.0994821	tr|A0A2R8MPQ5|A0A2R8MPQ5_CALJA;tr|U3E6I1|U3E6I1_CALJA;tr|A0A2R8PEY8|A0A2R8PEY8_CALJA;tr|F6QUQ9|F6QUQ9_CALJA;tr|A0A5K1UYR7|A0A5K1UYR7_CALJA		STK24	STK24		0.543385
	0.834019	0.0995049	tr|U3DM73|U3DM73_CALJA;tr|A0A5K1U851|A0A5K1U851_CALJA;tr|F7H9X0|F7H9X0_CALJA		PLS3	PLS3		0.146548
	0.402185	0.0999284	tr|F7F7U5|F7F7U5_CALJA		VAT1	VAT1		0.396109
	0.0719681	0.100757	tr|U3FUC0|U3FUC0_CALJA;tr|U3E7L2|U3E7L2_CALJA;tr|U3DBQ1|U3DBQ1_CALJA;tr|A0A5K1UYN4|A0A5K1UYN4_CALJA		QKI	QKI		0.84729
	0.227429	0.101118	tr|F7I8B1|F7I8B1_CALJA		ARL8A	ARL8A		0.592339
	0.285563	0.103269	tr|F7IH24|F7IH24_CALJA		PALM2AKAP2	PALM2AKAP2		0.518128
	0.444084	0.103403	tr|F7EH98|F7EH98_CALJA;tr|A0A2R8MWF2|A0A2R8MWF2_CALJA		COPS4	COPS4		0.35968
	0.68749	0.103417	tr|A0A5K1TTX8|A0A5K1TTX8_CALJA;tr|F6WDV6|F6WDV6_CALJA		SLC25A6	SLC25A6		0.205357
	1.35718	0.103496	tr|F7H315|F7H315_CALJA;tr|F7H3P1|F7H3P1_CALJA		CAPZB	CAPZB		0.0439362
	0.801215	0.103621	tr|B0KWL6|B0KWL6_CALJA;tr|F7IEU6|F7IEU6_CALJA		EIF6	EIF6		0.158047
	0.125047	0.104517	tr|A0A5F4WHT8|A0A5F4WHT8_CALJA;tr|F7I456|F7I456_CALJA;tr|A0A2R8PLR2|A0A2R8PLR2_CALJA;tr|A0A5F4W449|A0A5F4W449_CALJA;tr|A0A5F4VZZ8|A0A5F4VZZ8_CALJA;tr|A0A5F4W7B9|A0A5F4W7B9_CALJA;tr|A0A5F4VQN0|A0A5F4VQN0_CALJA;tr|A0A5F4W1N9|A0A5F4W1N9_CALJA;tr|F6QRJ5|F6QRJ5_CALJA		COBLL1	COBLL1		0.749813
	0.200381	0.104919	tr|F7H233|F7H233_CALJA		ME1	ME1		0.630403
	0.691243	0.106326	tr|F7H0A9|F7H0A9_CALJA;tr|F7HG06|F7HG06_CALJA		SPTBN1	SPTBN1		0.20359
	0.102964	0.106795	tr|F7H3Y7|F7H3Y7_CALJA		AIDA	AIDA		0.788926
	0.241174	0.107155	tr|U3CHN5|U3CHN5_CALJA		DCUN1D1	DCUN1D1		0.573886
	0.344459	0.107431	tr|U3FTJ3|U3FTJ3_CALJA;tr|A0A5F4W4C6|A0A5F4W4C6_CALJA;tr|A0A2R8PE71|A0A2R8PE71_CALJA;tr|A0A2R8MKC7|A0A2R8MKC7_CALJA		UBFD1	UBFD1		0.452419
	0.779214	0.10748	tr|A0A5F4W3I1|A0A5F4W3I1_CALJA;tr|A0A2R8N3F1|A0A2R8N3F1_CALJA		ANXA4	ANXA4		0.166259
	1.11027	0.108496	tr|A0A2R8P8V0|A0A2R8P8V0_CALJA;tr|A0A2R8N7E8|A0A2R8N7E8_CALJA;tr|A0A2R8M862|A0A2R8M862_CALJA;tr|A0A2R8M7K1|A0A2R8M7K1_CALJA;tr|A0A2R8NEY6|A0A2R8NEY6_CALJA		UBE2V1	UBE2V1		0.0775762
	0.396677	0.108927	sp|Q9BDJ3|THIO_CALJA;tr|A0A6D5HM86|A0A6D5HM86_CALJA;tr|A0A2R8MF87|A0A2R8MF87_CALJA		TXN	TXN		0.401165
	0.328699	0.109084	tr|U3E0A0|U3E0A0_CALJA		FKBP9	FKBP9		0.469138
	0.221613	0.109149	tr|F6STY9|F6STY9_CALJA		ANKFY1	ANKFY1		0.600325
	0.412618	0.109739	tr|F7B5U0|F7B5U0_CALJA;tr|U3EPJ6|U3EPJ6_CALJA;tr|F7BPR0|F7BPR0_CALJA;tr|A0A2R8MW92|A0A2R8MW92_CALJA;tr|F7BNS8|F7BNS8_CALJA;tr|U3EM98|U3EM98_CALJA		TOM1L2	TOM1L2		0.386707
	0.244699	0.109804	tr|U3CXW7|U3CXW7_CALJA;tr|U3B0W4|U3B0W4_CALJA;tr|U3EJX5|U3EJX5_CALJA;tr|F7I6C2|F7I6C2_CALJA;tr|A0A2R8P5T4|A0A2R8P5T4_CALJA;tr|F7I679|F7I679_CALJA;tr|A0A2R8MGF5|A0A2R8MGF5_CALJA		SEPTIN6	SEPTIN6		0.569248
	0.504595	0.110157	tr|F6ZNY6|F6ZNY6_CALJA;tr|U3DV20|U3DV20_CALJA;tr|A0A5F4W7M7|A0A5F4W7M7_CALJA;tr|A0A5F4W901|A0A5F4W901_CALJA		ISCU	ISCU		0.3129
	0.465114	0.110656	tr|F7F5X4|F7F5X4_CALJA		CDC42BPB	CDC42BPB		0.342678
	0.073955	0.110997	tr|F7IHS9|F7IHS9_CALJA;tr|A0A5F4VXN6|A0A5F4VXN6_CALJA		MRPL44	MRPL44		0.843422
	0.0826655	0.111355	tr|F7EJQ0|F7EJQ0_CALJA;tr|F7E7C6|F7E7C6_CALJA		STAM	STAM		0.826674
	0.313776	0.112105	tr|U3D8X8|U3D8X8_CALJA		PRKRA	PRKRA		0.485539
	0.722418	0.112198	tr|F7GZ27|F7GZ27_CALJA;tr|F7HJT3|F7HJT3_CALJA		YWHAE	YWHAE		0.189488
	1.36819	0.112329	tr|F7E548|F7E548_CALJA;tr|F7EWI4|F7EWI4_CALJA		PSMC5	PSMC5		0.0428366
	0.445246	0.113213	tr|F6U9J5|F6U9J5_CALJA		PTRF	PTRF		0.358719
	0.280738	0.113873	tr|F7D0Z9|F7D0Z9_CALJA;tr|F6QNR1|F6QNR1_CALJA		ALDH7A1	ALDH7A1		0.523916
	0.892993	0.113974	tr|U3CDJ6|U3CDJ6_CALJA;tr|F7C609|F7C609_CALJA		CAPN1	CAPN1		0.12794
	0.591021	0.114057	tr|F7HDV6|F7HDV6_CALJA		LRPAP1	LRPAP1		0.256436
	0.989193	0.114962	tr|F7DDP5|F7DDP5_CALJA		MYO1E	MYO1E		0.10252
	0.084223	0.115539	tr|F7A4L6|F7A4L6_CALJA		CNPY4	CNPY4		0.823715
	0.241132	0.115566	tr|F7IIG1|F7IIG1_CALJA;tr|A0A5F4W1S7|A0A5F4W1S7_CALJA;tr|A0A2R8MR15|A0A2R8MR15_CALJA;tr|A0A2R8MPG2|A0A2R8MPG2_CALJA;tr|A0A2R8NDQ8|A0A2R8NDQ8_CALJA		SRP9	SRP9		0.573942
	0.183001	0.116427	tr|A0A5F4W471|A0A5F4W471_CALJA;tr|A0A5F4WJ74|A0A5F4WJ74_CALJA;tr|A0A5F4VQY8|A0A5F4VQY8_CALJA;tr|F7ILU4|F7ILU4_CALJA;tr|A0A5F4WM40|A0A5F4WM40_CALJA;tr|A0A5F4WK21|A0A5F4WK21_CALJA;tr|F7I2X4|F7I2X4_CALJA		DNAJC13	DNAJC13		0.656144
	0.207087	0.116622	tr|F7IF20|F7IF20_CALJA		ZMPSTE24	ZMPSTE24		0.620745
	0.500817	0.116876	tr|F6VTP4|F6VTP4_CALJA		SEC23A	SEC23A		0.315633
	0.0623732	0.11831	tr|A0A5F4W3U6|A0A5F4W3U6_CALJA;tr|F6VC21|F6VC21_CALJA;tr|F6UPG4|F6UPG4_CALJA		TRIM3	TRIM3		0.866217
	1.17748	0.118444	tr|F7CI49|F7CI49_CALJA;tr|A0A2R8MJJ7|A0A2R8MJJ7_CALJA;tr|A0A2R8PAB5|A0A2R8PAB5_CALJA;tr|A0A2R8MFB3|A0A2R8MFB3_CALJA;tr|F7FPK2|F7FPK2_CALJA;tr|F7FN48|F7FN48_CALJA;tr|A0A2R8MYP3|A0A2R8MYP3_CALJA;tr|A0A2R8PL18|A0A2R8PL18_CALJA		LOC100412999	LOC100412999		0.0664543
	0.228465	0.118868	tr|A0A2R8MA97|A0A2R8MA97_CALJA;tr|A0A2R8MAV3|A0A2R8MAV3_CALJA;tr|U3FD52|U3FD52_CALJA;tr|A0A5F4W5J1|A0A5F4W5J1_CALJA;tr|A0A5F4WC22|A0A5F4WC22_CALJA		UCHL3	UCHL3		0.590929
	0.112198	0.119048	tr|F7ISD5|F7ISD5_CALJA;tr|F7HU24|F7HU24_CALJA;tr|F7ISC3|F7ISC3_CALJA		AUH	AUH		0.772329
	0.434032	0.119252	tr|F7IIM2|F7IIM2_CALJA		PDPR	PDPR		0.368102
	0.226999	0.119725	tr|A0A2R8MCM2|A0A2R8MCM2_CALJA;tr|F7GRU0|F7GRU0_CALJA		NCBP1	NCBP1		0.592927
	0.824677	0.120082	tr|A0A2R8MKQ3|A0A2R8MKQ3_CALJA;tr|F6YDJ0|F6YDJ0_CALJA;tr|A0A2R8MJD1|A0A2R8MJD1_CALJA;tr|A0A2R8MHS4|A0A2R8MHS4_CALJA		CTTN	CTTN		0.149735
	0.215733	0.120605	tr|F6XS95|F6XS95_CALJA;tr|F6SLA1|F6SLA1_CALJA;tr|F7FX16|F7FX16_CALJA;tr|F7I3D0|F7I3D0_CALJA;tr|A0A2R8MIU4|A0A2R8MIU4_CALJA;tr|A0A2R8MZJ8|A0A2R8MZJ8_CALJA;tr|F7IAR6|F7IAR6_CALJA;tr|F7IA24|F7IA24_CALJA		PRKACB	PRKACB		0.608509
	0.30209	0.120899	tr|U3BL02|U3BL02_CALJA		SRSF9	SRSF9		0.498781
	0.703856	0.121051	tr|F7DMM3|F7DMM3_CALJA		YWHAQ	YWHAQ		0.197762
	1.88009	0.121072	tr|U3C5D2|U3C5D2_CALJA;tr|A0A5F4WKL8|A0A5F4WKL8_CALJA;tr|A0A2R8M4R3|A0A2R8M4R3_CALJA;tr|F7IMX2|F7IMX2_CALJA		RAD23B	RAD23B		0.0131799
	0.12343	0.121168	tr|F7IRF5|F7IRF5_CALJA;tr|A0A5F4WDL7|A0A5F4WDL7_CALJA		EEF1AKNMT	EEF1AKNMT		0.752611
	0.781246	0.122242	tr|F7CJG0|F7CJG0_CALJA;tr|A0A5K1VSA1|A0A5K1VSA1_CALJA		NAE1	NAE1		0.165483
	0.265338	0.123453	tr|F7FB53|F7FB53_CALJA;tr|F6ULQ9|F6ULQ9_CALJA;tr|F7D8A7|F7D8A7_CALJA;tr|F7GMZ2|F7GMZ2_CALJA		CAP2	CAP2		0.542828
	0.208486	0.124319	tr|U3CHN7|U3CHN7_CALJA		NARS	NARS		0.618749
	0.412921	0.124673	tr|F7FV00|F7FV00_CALJA;tr|F7G6Q5|F7G6Q5_CALJA;tr|F7FUF9|F7FUF9_CALJA		TXNRD1	TXNRD1		0.386437
	0.436855	0.124719	tr|U3DXG3|U3DXG3_CALJA		DECR2	DECR2		0.365717
	0.0646542	0.12792	tr|F7HJN2|F7HJN2_CALJA;tr|A0A2R8MF94|A0A2R8MF94_CALJA		LOC108588099	LOC108588099		0.86168
	1.43214	0.129085	tr|F6QH13|F6QH13_CALJA		FLNC	FLNC		0.0369707
	0.635392	0.129207	tr|U3F717|U3F717_CALJA		YWHAB	YWHAB		0.23153
	0.779733	0.129932	tr|F7BBZ7|F7BBZ7_CALJA;tr|F7IHJ0|F7IHJ0_CALJA		TUBB6	TUBB6		0.166061
	0.502019	0.130189	tr|F6XLW4|F6XLW4_CALJA;tr|F7IRU6|F7IRU6_CALJA		LONP1	LONP1		0.314761
	0.104608	0.130333	tr|A0A2R8MGB8|A0A2R8MGB8_CALJA;tr|A0A2R8MTF9|A0A2R8MTF9_CALJA		SELENOF	SELENOF		0.785945
	0.733294	0.130728	tr|F7BPA4|F7BPA4_CALJA		RHOG	RHOG		0.184802
	0.0980784	0.130785	tr|F6Q6G2|F6Q6G2_CALJA		TRMT112	TRMT112		0.797851
	0.639394	0.132113	tr|A0A2R8N3T0|A0A2R8N3T0_CALJA;tr|F6SHE0|F6SHE0_CALJA		CISD1	CISD1		0.229407
	0.25293	0.133771	tr|F7GV41|F7GV41_CALJA;tr|A0A5F4VRW2|A0A5F4VRW2_CALJA;tr|F7H0A7|F7H0A7_CALJA;tr|F7HB03|F7HB03_CALJA		COL12A1	COL12A1		0.55856
	0.950751	0.133924	tr|A0A5F4WCY5|A0A5F4WCY5_CALJA;tr|F7I898|F7I898_CALJA		F7I898	F7I898		0.112008
	0.200277	0.136242	tr|F6ZS88|F6ZS88_CALJA		MYG1	MYG1		0.630555
	0.195941	0.136835	tr|U3B9K1|U3B9K1_CALJA;tr|A0A2R8MEX2|A0A2R8MEX2_CALJA		USMG5	USMG5		0.636882
	0.582667	0.136843	tr|F7GG17|F7GG17_CALJA;tr|F7GNM4|F7GNM4_CALJA		SLC25A24	SLC25A24		0.261417
	0.877162	0.13711	tr|F7EAB2|F7EAB2_CALJA;tr|F7DW50|F7DW50_CALJA;tr|A0A2R8NE45|A0A2R8NE45_CALJA		ANXA7	ANXA7		0.13269
	0.605888	0.137228	tr|A0A2R8ML38|A0A2R8ML38_CALJA;tr|F7C1I3|F7C1I3_CALJA;tr|A0A2R8MUC1|A0A2R8MUC1_CALJA		SNX12	SNX12		0.247806
	0.672765	0.137287	tr|U3E0B4|U3E0B4_CALJA;tr|A0A5F4VUY3|A0A5F4VUY3_CALJA		LYPLA2	LYPLA2		0.212439
	0.552701	0.13771	tr|U3DNE6|U3DNE6_CALJA;tr|F6TTY2|F6TTY2_CALJA;tr|F6TSJ7|F6TSJ7_CALJA		ACSS2	ACSS2		0.280091
	0.545719	0.138522	tr|F7CT55|F7CT55_CALJA;tr|F7CTJ2|F7CTJ2_CALJA;tr|A0A5F4W2N3|A0A5F4W2N3_CALJA		PCK2	PCK2		0.28463
	0.831993	0.139192	tr|U3ETD1|U3ETD1_CALJA;tr|F7GD24|F7GD24_CALJA		AKR7A2	AKR7A2		0.147234
	0.667824	0.141437	tr|F7I230|F7I230_CALJA;tr|F7H3P4|F7H3P4_CALJA;tr|A0A2R8MM41|A0A2R8MM41_CALJA;tr|F7HYB6|F7HYB6_CALJA;tr|F7IS13|F7IS13_CALJA		DBNL	DBNL		0.21487
	0.57104	0.141568	tr|U3BCS5|U3BCS5_CALJA		GNB1	GNB1		0.26851
	0.499425	0.142299	tr|F7IBR4|F7IBR4_CALJA;tr|A0A5F4WN06|A0A5F4WN06_CALJA;tr|U3DPF8|U3DPF8_CALJA;tr|F7I9F8|F7I9F8_CALJA;tr|F7IE54|F7IE54_CALJA;tr|A0A2R8N784|A0A2R8N784_CALJA;tr|A0A2R8P2L0|A0A2R8P2L0_CALJA		PICALM	PICALM		0.316647
	0.171828	0.143214	tr|F7IQ37|F7IQ37_CALJA;tr|U3FSA6|U3FSA6_CALJA;tr|A0A5F4VSS7|A0A5F4VSS7_CALJA		CPNE2	CPNE2		0.673244
	0.208044	0.143515	tr|U3DRN0|U3DRN0_CALJA		VKORC1L1	VKORC1L1		0.619379
	0.690579	0.144733	tr|F7I371|F7I371_CALJA		IARS2	IARS2		0.203902
	1.11783	0.145096	tr|F7GXW9|F7GXW9_CALJA;tr|A0A5F4WBT0|A0A5F4WBT0_CALJA		CDC37	CDC37		0.0762381
	0.826306	0.146037	tr|U3EK93|U3EK93_CALJA;tr|F7GKA6|F7GKA6_CALJA;tr|A0A2R8MNH8|A0A2R8MNH8_CALJA;tr|F7A1W3|F7A1W3_CALJA		SUCLG2	SUCLG2		0.149174
	0.285786	0.146908	tr|U3E182|U3E182_CALJA;tr|F7H9V7|F7H9V7_CALJA		TMX2	TMX2		0.517862
	1.3958	0.147432	tr|F7GPI9|F7GPI9_CALJA;tr|F7IIQ0|F7IIQ0_CALJA		CFL1	CFL1		0.0401978
	0.128942	0.148556	tr|F7DPP7|F7DPP7_CALJA		DENND10	DENND10		0.743119
	0.412866	0.148632	tr|F6YY30|F6YY30_CALJA;tr|A0A5F4W8I2|A0A5F4W8I2_CALJA		AIP	AIP		0.386486
	0.499231	0.148784	tr|U3DI46|U3DI46_CALJA;tr|F7EAA1|F7EAA1_CALJA		PREP	PREP		0.316788
	1.21618	0.149355	tr|F7GTJ7|F7GTJ7_CALJA;tr|F7CJX3|F7CJX3_CALJA		MAP4	MAP4		0.0607887
	0.425789	0.150936	tr|B0KWW4|B0KWW4_CALJA;tr|A0A2R8PIV6|A0A2R8PIV6_CALJA		EMD	EMD		0.375156
	0.100556	0.152608	tr|F7CDP2|F7CDP2_CALJA;tr|A0A5F4WJB7|A0A5F4WJB7_CALJA;tr|A0A5F4VV56|A0A5F4VV56_CALJA		NDUFA8	NDUFA8		0.793313
	2.78648	0.153296	tr|U3FV86|U3FV86_CALJA		ARHGAP1	ARHGAP1		0.001635
	0.0776566	0.153628	tr|F7HZP3|F7HZP3_CALJA;tr|A0A5F4W8X8|A0A5F4W8X8_CALJA		TUBA1C	TUBA1C		0.836264
	1.46055	0.154235	tr|F7GN92|F7GN92_CALJA;tr|A0A5F4VRZ8|A0A5F4VRZ8_CALJA		CHMP3	CHMP3		0.0346301
	0.12333	0.154565	tr|F7EMI0|F7EMI0_CALJA		IDUA	IDUA		0.752784
	0.391308	0.155499	tr|U3DU30|U3DU30_CALJA;tr|A0A2R8MSZ1|A0A2R8MSZ1_CALJA		COPS3	COPS3		0.406155
	0.450196	0.157026	tr|F6VIJ6|F6VIJ6_CALJA		SLC27A4	SLC27A4		0.354654
	0.296833	0.157738	tr|F7IJC2|F7IJC2_CALJA;tr|F7IJA4|F7IJA4_CALJA;tr|A0A2R8MAJ2|A0A2R8MAJ2_CALJA		AGPS	AGPS		0.504855
	0.356448	0.158209	tr|F7EHJ6|F7EHJ6_CALJA;tr|F7DPD6|F7DPD6_CALJA		DBN1	DBN1		0.4401
	0.567335	0.159801	tr|A0A5F4WHC4|A0A5F4WHC4_CALJA;tr|A0A5F4WH44|A0A5F4WH44_CALJA;tr|A0A5F4WL23|A0A5F4WL23_CALJA;tr|A0A5F4W4V1|A0A5F4W4V1_CALJA;tr|A0A5F4W9T2|A0A5F4W9T2_CALJA;tr|A0A5F4VRK8|A0A5F4VRK8_CALJA		CTPS2	CTPS2		0.27081
	0.82321	0.159868	tr|F7C3R5|F7C3R5_CALJA		PSMA5	PSMA5		0.150241
	0.97072	0.160045	tr|F7IKQ4|F7IKQ4_CALJA;tr|U3FS87|U3FS87_CALJA;tr|F7IIG9|F7IIG9_CALJA		DCTN4	DCTN4		0.106974
	0.900913	0.161879	tr|A0A2R8PDQ4|A0A2R8PDQ4_CALJA;tr|F7HNB6|F7HNB6_CALJA;tr|A0A5F4W583|A0A5F4W583_CALJA;tr|A0A5K1UX56|A0A5K1UX56_CALJA;tr|A0A2R8P9Q2|A0A2R8P9Q2_CALJA		XPNPEP1	XPNPEP1		0.125628
	0.108227	0.162621	tr|U3B301|U3B301_CALJA		UQCR10	UQCR10		0.779422
	0.358388	0.163507	tr|F6PQS8|F6PQS8_CALJA;tr|F6Y8C6|F6Y8C6_CALJA;tr|F6Y8D7|F6Y8D7_CALJA;tr|F6TD04|F6TD04_CALJA		VPS13C	VPS13C		0.438139
	1.24659	0.164355	tr|F7ISE0|F7ISE0_CALJA;tr|F7I652|F7I652_CALJA		RAI14	RAI14		0.056678
	1.97683	0.164626	tr|F7H671|F7H671_CALJA;tr|F7H147|F7H147_CALJA;tr|F7HGS2|F7HGS2_CALJA;tr|F7H677|F7H677_CALJA;tr|A0A5F4W4E2|A0A5F4W4E2_CALJA		DCTN1	DCTN1		0.0105479
	0.0472482	0.165422	tr|F7E106|F7E106_CALJA		GNG12	GNG12		0.896916
	0.5564	0.165753	tr|F7HTB2|F7HTB2_CALJA;tr|A0A2R8MGK5|A0A2R8MGK5_CALJA;tr|F7I5X9|F7I5X9_CALJA;tr|A0A5F4W0X3|A0A5F4W0X3_CALJA		TRIOBP	TRIOBP		0.277716
	0.614014	0.166295	tr|A0A2R8MRK8|A0A2R8MRK8_CALJA;tr|B0KWU9|B0KWU9_CALJA		VBP1	VBP1		0.243213
	0.141449	0.166774	tr|F7GVC0|F7GVC0_CALJA;tr|F7H0B1|F7H0B1_CALJA;tr|F7GV89|F7GV89_CALJA;tr|F7H0F0|F7H0F0_CALJA;tr|F7I2D8|F7I2D8_CALJA		GNE	GNE		0.722023
	1.39556	0.167173	tr|U3F3G8|U3F3G8_CALJA;tr|F6X6B0|F6X6B0_CALJA		FERMT2	FERMT2		0.0402194
	0.357502	0.167311	tr|A0A5F4W8E6|A0A5F4W8E6_CALJA;tr|F7I076|F7I076_CALJA		P3H3	P3H3		0.439033
	0.520315	0.168752	tr|B0KWR3|B0KWR3_CALJA;tr|F7II94|F7II94_CALJA		PAFAH1B2	PAFAH1B2		0.301776
	0.303463	0.169952	tr|F7IQ38|F7IQ38_CALJA;tr|F7ISE1|F7ISE1_CALJA		RAD23A	RAD23A		0.497207
	1.87133	0.16997	tr|U3C0Y5|U3C0Y5_CALJA;tr|F7IKK0|F7IKK0_CALJA;tr|F7IKJ9|F7IKJ9_CALJA		GNAS	GNAS		0.0134484
	0.92928	0.170056	tr|U3DYE4|U3DYE4_CALJA;tr|A0A2R8MM08|A0A2R8MM08_CALJA		LTA4H	LTA4H		0.117685
	0.71451	0.170301	tr|A0A2R8PCF0|A0A2R8PCF0_CALJA;tr|A0A5K1UWD5|A0A5K1UWD5_CALJA;tr|A0A2R8PCB2|A0A2R8PCB2_CALJA;tr|F7HZM2|F7HZM2_CALJA;tr|A0A5F4W0J3|A0A5F4W0J3_CALJA;tr|F6UTS1|F6UTS1_CALJA		ANXA6	ANXA6		0.19297
	1.91683	0.170819	tr|U3DRW5|U3DRW5_CALJA;tr|A0A5F4WF01|A0A5F4WF01_CALJA;tr|A0A5K1TY78|A0A5K1TY78_CALJA;tr|F7ISG0|F7ISG0_CALJA;tr|A0A5F4WAV8|A0A5F4WAV8_CALJA		UBA1	UBA1		0.0121107
	1.32589	0.171295	tr|F7G1J9|F7G1J9_CALJA;tr|F7G1L5|F7G1L5_CALJA		GYS1	GYS1		0.0472184
	1.3044	0.171357	tr|U3FEQ0|U3FEQ0_CALJA		ARPC1A	ARPC1A		0.0496137
	0.11676	0.171859	tr|U3DD61|U3DD61_CALJA		IGF1R	IGF1R		0.764258
	0.829784	0.172331	tr|F7GT26|F7GT26_CALJA		UBE4A	UBE4A		0.147984
	0.215043	0.172683	tr|F7HL14|F7HL14_CALJA		WFS1	WFS1		0.609477
	0.301235	0.172766	tr|U3DVT7|U3DVT7_CALJA		ASPA	ASPA		0.499764
	0.982937	0.173625	tr|F7IQH8|F7IQH8_CALJA;tr|A0A2R8P7H8|A0A2R8P7H8_CALJA		NSFL1C	NSFL1C		0.104007
	0.359135	0.173673	tr|A0A2R8MVN4|A0A2R8MVN4_CALJA;tr|F7I6F4|F7I6F4_CALJA;tr|A0A5F4WHG9|A0A5F4WHG9_CALJA;tr|A0A5F4WCX5|A0A5F4WCX5_CALJA		PLCD1	PLCD1		0.437386
	0.47077	0.175076	tr|A0A2R8M923|A0A2R8M923_CALJA		PDCD6	PDCD6		0.338244
	0.918813	0.175977	tr|F7HY08|F7HY08_CALJA;tr|F7INV0|F7INV0_CALJA		STRAP	STRAP		0.120555
	0.13463	0.175993	tr|A0A2R8MA64|A0A2R8MA64_CALJA;tr|A0A5F4W444|A0A5F4W444_CALJA		MCFD2	MCFD2		0.733449
	1.42208	0.176811	tr|F7CPC5|F7CPC5_CALJA;tr|F7CP88|F7CP88_CALJA		ATL3	ATL3		0.0378369
	1.81146	0.177105	tr|A0A2R8M2Y6|A0A2R8M2Y6_CALJA;tr|F6V9Z0|F6V9Z0_CALJA;tr|A0A5F4WKL6|A0A5F4WKL6_CALJA		PSMD14	PSMD14		0.0154363
	0.513963	0.178905	tr|F7IHC5|F7IHC5_CALJA;tr|A0A2R8MJB7|A0A2R8MJB7_CALJA;tr|A0A2R8MAY1|A0A2R8MAY1_CALJA;tr|A0A2R8PM43|A0A2R8PM43_CALJA		ARPC3	ARPC3		0.306223
	0.133425	0.179052	tr|H9KX24|H9KX24_CALJA;tr|U3DWH0|U3DWH0_CALJA		UBA5	UBA5		0.735486
	0.930496	0.179816	tr|F7HX04|F7HX04_CALJA;tr|F7HWZ3|F7HWZ3_CALJA;tr|A0A5F4W7E7|A0A5F4W7E7_CALJA		GNPDA2	GNPDA2		0.117356
	0.270675	0.179895	tr|F6W664|F6W664_CALJA		S100A6	S100A6		0.536198
	1.13843	0.180274	tr|U3F2Q1|U3F2Q1_CALJA		PSMB5	PSMB5		0.0727055
	0.117681	0.18232	tr|F7GTZ2|F7GTZ2_CALJA		TMEM263	TMEM263		0.762639
	0.252932	0.183733	tr|F7GY27|F7GY27_CALJA;tr|F7IGD4|F7IGD4_CALJA;tr|F7HA27|F7HA27_CALJA		EEF1B2	EEF1B2		0.558557
	0.862685	0.184492	tr|U3E6J7|U3E6J7_CALJA		PLXNB2	PLXNB2		0.137188
	0.451095	0.187597	tr|A0A5K1UHY1|A0A5K1UHY1_CALJA		EDC4	EDC4		0.35392
	0.903203	0.189535	tr|A0A5F4VSV4|A0A5F4VSV4_CALJA;tr|U3F3N9|U3F3N9_CALJA;tr|A0A5F4VV47|A0A5F4VV47_CALJA;tr|A0A5K1VA50|A0A5K1VA50_CALJA		NCKAP1	NCKAP1		0.124968
	0.541426	0.191569	tr|U3DE16|U3DE16_CALJA		TIMM13	TIMM13		0.287457
	0.616824	0.191833	tr|F7FSF6|F7FSF6_CALJA		TXNDC5	TXNDC5		0.241644
	2.03482	0.19199	tr|F7AH92|F7AH92_CALJA;tr|F6ZZW2|F6ZZW2_CALJA		PHB	PHB		0.00922944
	0.934062	0.192016	tr|F7E1L8|F7E1L8_CALJA;tr|A0A5F4WBV7|A0A5F4WBV7_CALJA		MOGS	MOGS		0.116396
	1.52667	0.192685	tr|F6Y9H9|F6Y9H9_CALJA		PKM	PKM		0.0297391
	0.689225	0.192956	tr|F7IRX3|F7IRX3_CALJA		COX5B	COX5B		0.204539
	1.21467	0.193142	tr|F7HV59|F7HV59_CALJA		NNT	NNT		0.0609993
	2.25289	0.193586	tr|F7D096|F7D096_CALJA;tr|F7C1H1|F7C1H1_CALJA;tr|A0A5F4WJY8|A0A5F4WJY8_CALJA		HSDL2	HSDL2		0.0055861
	0.0797941	0.193958	tr|F7I9Z5|F7I9Z5_CALJA;tr|A0A2R8MN92|A0A2R8MN92_CALJA		SRSF3	SRSF3		0.832158
	0.872687	0.194399	tr|F7C817|F7C817_CALJA;sp|Q2I6W4|CATA_CALJA;tr|A0A5F4WBE0|A0A5F4WBE0_CALJA		CAT	CAT		0.134064
	0.598753	0.194628	tr|F7IBS2|F7IBS2_CALJA		LAMTOR2	LAMTOR2		0.251911
	0.286128	0.195346	tr|A0A2R8MP73|A0A2R8MP73_CALJA;tr|F7GUI8|F7GUI8_CALJA		A0A2R8MP73		unchar	0.517455
	0.245828	0.196244	tr|F6Z1M7|F6Z1M7_CALJA;tr|F6YJJ5|F6YJJ5_CALJA		G3BP2	G3BP2		0.567769
	0.160932	0.196468	tr|F7I3S5|F7I3S5_CALJA		PELP1	PELP1		0.690347
	0.656433	0.198092	tr|U3DKZ4|U3DKZ4_CALJA;tr|A0A2R8M7R5|A0A2R8M7R5_CALJA;tr|U3BWM8|U3BWM8_CALJA;tr|F6XQN9|F6XQN9_CALJA;tr|A0A2R8MI22|A0A2R8MI22_CALJA		AK2	AK2		0.22058
	0.511357	0.199222	tr|F6V7X0|F6V7X0_CALJA;tr|A0A5F4VX21|A0A5F4VX21_CALJA		A0A5F4VX21		unchar	0.308066
	1.50296	0.199429	tr|A0A5K1UUA7|A0A5K1UUA7_CALJA;tr|A0A5F4W6Q5|A0A5F4W6Q5_CALJA;tr|A0A5F4VZE9|A0A5F4VZE9_CALJA;tr|A0A5F4VRV0|A0A5F4VRV0_CALJA		TLN1	TLN1		0.0314082
	0.820843	0.199696	tr|F7DKL4|F7DKL4_CALJA;tr|F6WGW3|F6WGW3_CALJA;tr|F6VX96|F6VX96_CALJA		ILK	ILK		0.151063
	0.40547	0.200989	tr|F7BFK7|F7BFK7_CALJA		RAB14	RAB14		0.393124
	0.653822	0.201385	tr|A0A2R8N191|A0A2R8N191_CALJA;tr|U3FBY1|U3FBY1_CALJA;tr|A0A2R8MRH0|A0A2R8MRH0_CALJA;tr|F7DJM6|F7DJM6_CALJA		SDHA	SDHA		0.22191
	0.146119	0.201869	tr|F6UTR5|F6UTR5_CALJA;tr|F7HVB0|F7HVB0_CALJA		CDK5RAP3	CDK5RAP3		0.7143
	1.67746	0.201932	tr|F6XLN9|F6XLN9_CALJA;tr|F6WZI4|F6WZI4_CALJA;tr|F7A9J7|F7A9J7_CALJA		OGDH	OGDH		0.0210154
	0.756631	0.202146	tr|F7EMI9|F7EMI9_CALJA;tr|A0A2R8MGX2|A0A2R8MGX2_CALJA;tr|A0A2R8M3T3|A0A2R8M3T3_CALJA;tr|F7H580|F7H580_CALJA		A0A2R8MGX2		unchar	0.175133
	1.38334	0.20231	tr|A0A2R8MRA3|A0A2R8MRA3_CALJA;tr|F7HRD0|F7HRD0_CALJA;tr|F7I548|F7I548_CALJA;tr|A0A5F4W2N7|A0A5F4W2N7_CALJA;tr|A0A5F4WKP0|A0A5F4WKP0_CALJA		A0A2R8MRA3		unchar	0.0413677
	0.936724	0.203508	tr|A0A2R8PCH2|A0A2R8PCH2_CALJA;tr|A0A2R8MRS6|A0A2R8MRS6_CALJA;tr|F6ZA44|F6ZA44_CALJA;tr|A0A2R8MDY3|A0A2R8MDY3_CALJA;tr|A0A2R8MRH3|A0A2R8MRH3_CALJA;tr|A0A2R8ME41|A0A2R8ME41_CALJA		TNS1	TNS1		0.115685
	0.237658	0.204046	tr|U3CJW7|U3CJW7_CALJA		ENOPH1	ENOPH1		0.578551
	0.913843	0.204104	tr|F6SUZ3|F6SUZ3_CALJA;tr|A0A5F4WM50|A0A5F4WM50_CALJA		ARL3	ARL3		0.121943
	0.29324	0.205173	tr|A0A2R8N6F8|A0A2R8N6F8_CALJA;tr|F7IE16|F7IE16_CALJA;tr|F6PN21|F6PN21_CALJA;tr|H9KXW7|H9KXW7_CALJA		RPL24	RPL24		0.509049
	0.341946	0.205611	tr|F7G5J2|F7G5J2_CALJA		LPCAT4	LPCAT4		0.455045
	1.11481	0.20702	tr|U3E8F4|U3E8F4_CALJA		MCCC2	MCCC2		0.0767698
	0.680302	0.207327	tr|F7H0Q7|F7H0Q7_CALJA		CALU	CALU		0.208785
	1.17777	0.207407	tr|F7GG29|F7GG29_CALJA;tr|F6ZHA8|F6ZHA8_CALJA;tr|A0A5F4VXU3|A0A5F4VXU3_CALJA;tr|F7GNU5|F7GNU5_CALJA		RO60	RO60		0.0664096
	1.05042	0.208535	tr|F7BI84|F7BI84_CALJA;tr|F6X741|F6X741_CALJA;tr|A0A5F4WB00|A0A5F4WB00_CALJA		DDX1	DDX1		0.0890399
	2.38514	0.209469	tr|U3CSX5|U3CSX5_CALJA		UBA6	UBA6		0.00411963
	1.34976	0.210878	tr|H9KVN6|H9KVN6_CALJA		TUBB4B	TUBB4B		0.0446935
	1.44129	0.210989	tr|A0A2R8M7K4|A0A2R8M7K4_CALJA		CYP1B1	CYP1B1		0.0362003
	0.517112	0.211021	tr|F7AI40|F7AI40_CALJA;tr|A0A2R8MLJ7|A0A2R8MLJ7_CALJA;tr|A0A2R8MFU0|A0A2R8MFU0_CALJA;tr|A0A2R8M9R9|A0A2R8M9R9_CALJA		CYCS	CYCS		0.30401
	0.581393	0.211082	tr|U3F1T9|U3F1T9_CALJA;tr|A0A5F4W395|A0A5F4W395_CALJA		CALR	CALR		0.262185
	1.26442	0.212838	tr|F7H7X3|F7H7X3_CALJA		SEC23IP	SEC23IP		0.0543981
	1.05685	0.213249	tr|U3FHE9|U3FHE9_CALJA;tr|A0A2R8P8I3|A0A2R8P8I3_CALJA		DLST	DLST		0.0877295
	0.482619	0.21531	tr|U3BM04|U3BM04_CALJA		POLDIP2	POLDIP2		0.32914
	1.44663	0.216653	tr|F7HR82|F7HR82_CALJA;tr|F7HRC8|F7HRC8_CALJA		ATP6V0D1	ATP6V0D1		0.0357581
	0.537026	0.217108	tr|A0A2R8M918|A0A2R8M918_CALJA;tr|U3FTX9|U3FTX9_CALJA		MTDH	MTDH		0.290385
	1.24977	0.218236	tr|F7ISV4|F7ISV4_CALJA		STBD1	STBD1		0.0562643
	0.124954	0.220428	tr|A0A5F4W5M8|A0A5F4W5M8_CALJA;tr|U3CRN5|U3CRN5_CALJA		MACROH2A2	MACROH2A2		0.749973
	0.190143	0.22058	tr|A0A5F4WG68|A0A5F4WG68_CALJA;tr|A0A5F4W1C4|A0A5F4W1C4_CALJA;tr|F7HXG0|F7HXG0_CALJA		CLCN7	CLCN7		0.645442
	0.95924	0.224138	tr|A0A2R8M9T0|A0A2R8M9T0_CALJA;tr|U3EDE1|U3EDE1_CALJA		NIT2	NIT2		0.10984
	0.552173	0.224326	tr|F7IL52|F7IL52_CALJA;tr|A0A5F4WL84|A0A5F4WL84_CALJA;tr|A0A5F4VS72|A0A5F4VS72_CALJA		ANXA1	ANXA1		0.280432
	1.0733	0.226467	tr|U3BBP8|U3BBP8_CALJA		SUCLG1	SUCLG1		0.0844694
	1.20307	0.226551	tr|U3EVL0|U3EVL0_CALJA		VAPB	VAPB		0.0626515
	1.05818	0.227174	tr|F6V891|F6V891_CALJA		F6V891	F6V891		0.0874625
	0.656689	0.227229	tr|F7AN88|F7AN88_CALJA;tr|U3EHX0|U3EHX0_CALJA;tr|F7AN83|F7AN83_CALJA		SLC25A3	SLC25A3		0.220451
	0.258853	0.228195	tr|F7I3I8|F7I3I8_CALJA;tr|A0A2R8MKG9|A0A2R8MKG9_CALJA;tr|A0A2R8ME53|A0A2R8ME53_CALJA;tr|A0A2R8M8V5|A0A2R8M8V5_CALJA		ASAP1	ASAP1		0.550995
	1.87581	0.231446	tr|F7IM76|F7IM76_CALJA		TMEM43	TMEM43		0.0133104
	0.184231	0.233752	tr|A0A2R8PA32|A0A2R8PA32_CALJA		RPL23	RPL23		0.654288
	0.316864	0.23647	tr|F6Z6K8|F6Z6K8_CALJA		SNTB2	SNTB2		0.482098
	1.11834	0.237191	tr|F7I396|F7I396_CALJA		PDCD10	PDCD10		0.0761486
	0.561786	0.238047	tr|U3DI54|U3DI54_CALJA		SNX18	SNX18		0.274293
	0.729395	0.238298	tr|F7IPU5|F7IPU5_CALJA;tr|F7HWN8|F7HWN8_CALJA;tr|F7IPV7|F7IPV7_CALJA;tr|A0A2R8N0U5|A0A2R8N0U5_CALJA		F7HWN8	F7HWN8		0.186468
	1.48859	0.239007	tr|F7DMB4|F7DMB4_CALJA		CFL2	CFL2		0.0324642
	0.935159	0.239033	tr|A0A2R8MIH3|A0A2R8MIH3_CALJA;tr|F7IEL0|F7IEL0_CALJA		UQCRC1	UQCRC1		0.116102
	2.32666	0.23971	tr|F6WS67|F6WS67_CALJA		RARS1	RARS1		0.00471344
	0.330466	0.23996	tr|F6QVH6|F6QVH6_CALJA		DDX42	DDX42		0.467233
	1.1645	0.241836	tr|F7G4D4|F7G4D4_CALJA;tr|A0A2R8MYL6|A0A2R8MYL6_CALJA;tr|F7A150|F7A150_CALJA;tr|F7I868|F7I868_CALJA;tr|F7HWJ9|F7HWJ9_CALJA		RAP1B	RAP1B		0.0684693
	1.16262	0.244534	tr|F7ISM3|F7ISM3_CALJA		PPIB	PPIB		0.0687665
	0.208913	0.246856	tr|A0A5F4VXR9|A0A5F4VXR9_CALJA;tr|U3FKC8|U3FKC8_CALJA;tr|A0A5F4W933|A0A5F4W933_CALJA		ABCD3	ABCD3		0.61814
	0.614898	0.246864	tr|A0A5F4WHB5|A0A5F4WHB5_CALJA		PDP1	PDP1		0.242718
	1.89427	0.247253	tr|U3D6G0|U3D6G0_CALJA		PRKCSH	PRKCSH		0.0127564
	2.18721	0.248441	tr|F6YJP5|F6YJP5_CALJA		KIF5B	KIF5B		0.00649818
	0.651972	0.249728	tr|U3CBS5|U3CBS5_CALJA;tr|F6YDC4|F6YDC4_CALJA		PRKAA1	PRKAA1		0.222858
	1.51431	0.250335	tr|F7I781|F7I781_CALJA;tr|U3C6M1|U3C6M1_CALJA;tr|F7BTK1|F7BTK1_CALJA		GDI2	GDI2		0.0305977
	0.378258	0.250755	tr|F7D6C1|F7D6C1_CALJA		TMED1	TMED1		0.418544
	0.582323	0.251173	tr|F7I4L4|F7I4L4_CALJA		PSMB1	PSMB1		0.261623
	0.838413	0.251476	tr|F7HZP0|F7HZP0_CALJA		TUBA1B	TUBA1B		0.145073
	0.906109	0.252238	tr|A0A2R8M902|A0A2R8M902_CALJA		HNRNPH2	HNRNPH2		0.124134
	0.562974	0.253432	tr|U3CR73|U3CR73_CALJA;tr|F7IM78|F7IM78_CALJA;tr|A0A5F4VWT0|A0A5F4VWT0_CALJA		WARS	WARS		0.273543
	1.45633	0.253661	tr|F7D874|F7D874_CALJA;tr|U3CVD8|U3CVD8_CALJA;tr|A0A5K1US86|A0A5K1US86_CALJA;tr|A0A5F4WK77|A0A5F4WK77_CALJA;tr|A0A5F4VS83|A0A5F4VS83_CALJA		DECR1	DECR1		0.0349681
	1.40257	0.253758	tr|F7FE77|F7FE77_CALJA;tr|F7HDN7|F7HDN7_CALJA		AP2B1	AP2B1		0.039576
	0.78464	0.254028	tr|F7A264|F7A264_CALJA		PDE12	PDE12		0.164195
	0.68266	0.254928	tr|U3DR09|U3DR09_CALJA;tr|A0A5K1USI7|A0A5K1USI7_CALJA;tr|A0A5F4W4S6|A0A5F4W4S6_CALJA		CORO2B	CORO2B		0.207654
	1.02542	0.254974	tr|F6ZVJ9|F6ZVJ9_CALJA;tr|A0A2R8MIT6|A0A2R8MIT6_CALJA;tr|U3FR19|U3FR19_CALJA;tr|A0A2R8PC53|A0A2R8PC53_CALJA;tr|F6ZVJ2|F6ZVJ2_CALJA;tr|A0A2R8M4C5|A0A2R8M4C5_CALJA;tr|A0A2R8MS93|A0A2R8MS93_CALJA;tr|A0A5F4VX14|A0A5F4VX14_CALJA;tr|A0A5F4W877|A0A5F4W877_CALJA		OPA1	OPA1		0.0943154
	0.474761	0.255493	tr|A0A2R8PE27|A0A2R8PE27_CALJA;tr|F7BKY4|F7BKY4_CALJA;tr|F7FQT2|F7FQT2_CALJA;tr|F7BLR8|F7BLR8_CALJA		PCMT1	PCMT1		0.33515
	1.06802	0.256035	tr|F6PNW8|F6PNW8_CALJA;tr|U3EMC8|U3EMC8_CALJA		PPP6C	PPP6C		0.0855021
	1.25674	0.256219	tr|U3FKC1|U3FKC1_CALJA;tr|A0A2R8N332|A0A2R8N332_CALJA;tr|A0A5K1UQB3|A0A5K1UQB3_CALJA;tr|A0A2R8MS27|A0A2R8MS27_CALJA		UCHL1	UCHL1		0.0553676
	1.6463	0.257313	tr|F7FKX9|F7FKX9_CALJA;tr|F7G994|F7G994_CALJA;tr|A0A5F4W724|A0A5F4W724_CALJA		SUCLA2	SUCLA2		0.0225788
	1.68476	0.257863	tr|F7EX57|F7EX57_CALJA;tr|A0A5K1U2Y6|A0A5K1U2Y6_CALJA;tr|F7EX63|F7EX63_CALJA		ACADM	ACADM		0.020665
	0.996136	0.258054	tr|F7FPE6|F7FPE6_CALJA		DHRS1	DHRS1		0.100894
	0.206874	0.258233	tr|F7IPZ6|F7IPZ6_CALJA		NAA25	NAA25		0.621049
	1.96231	0.258738	tr|F7IEU5|F7IEU5_CALJA		IDH2	IDH2		0.0109067
	0.728952	0.259186	tr|A0A5F4WGD5|A0A5F4WGD5_CALJA;tr|F6YCA9|F6YCA9_CALJA;tr|A0A5F4VSW0|A0A5F4VSW0_CALJA;tr|A0A5F4WGN4|A0A5F4WGN4_CALJA;tr|F6YCH0|F6YCH0_CALJA		ACADSB	ACADSB		0.186659
	0.82625	0.260009	tr|A0A2R8M3H2|A0A2R8M3H2_CALJA;tr|F7HJH7|F7HJH7_CALJA		REXO2	REXO2		0.149194
	1.35948	0.260311	tr|U3D7H7|U3D7H7_CALJA;tr|F7GX51|F7GX51_CALJA;tr|F7H7G0|F7H7G0_CALJA;tr|F7GX66|F7GX66_CALJA		PPP1R12A	PPP1R12A		0.0437036
	1.21551	0.260887	tr|U3EXB9|U3EXB9_CALJA;tr|A0A5K1TW67|A0A5K1TW67_CALJA		ERO1L	ERO1L		0.060882
	0.66927	0.261522	tr|F7DD73|F7DD73_CALJA;tr|A0A2R8N7L9|A0A2R8N7L9_CALJA;tr|A0A5F4WCL0|A0A5F4WCL0_CALJA;tr|A0A2R8MRR7|A0A2R8MRR7_CALJA		LOC103787205	LOC103787205		0.214156
	1.20131	0.261861	tr|A0A2R8MXU6|A0A2R8MXU6_CALJA		ARPC5	ARPC5		0.0629053
	0.696431	0.261944	tr|A0A5K1V711|A0A5K1V711_CALJA;tr|F7II44|F7II44_CALJA		LAMC1	LAMC1		0.201173
	0.183283	0.262846	tr|F7CC89|F7CC89_CALJA;tr|F6WNW1|F6WNW1_CALJA		EIF3D	EIF3D		0.655718
	0.555769	0.26342	tr|U3D0G7|U3D0G7_CALJA;tr|A0A5K1U3U0|A0A5K1U3U0_CALJA;tr|F6QT36|F6QT36_CALJA		GSS	GSS		0.278119
	0.55905	0.264353	tr|U3EU42|U3EU42_CALJA;tr|A0A5F4WMC1|A0A5F4WMC1_CALJA;tr|A0A5F4VSV9|A0A5F4VSV9_CALJA;tr|A0A5F4W801|A0A5F4W801_CALJA		DBI	DBI		0.276026
	1.15206	0.264582	tr|A0A5F4VXE2|A0A5F4VXE2_CALJA;tr|A0A5F4WEP4|A0A5F4WEP4_CALJA;tr|A0A5F4W7U4|A0A5F4W7U4_CALJA;tr|F6RUT8|F6RUT8_CALJA		CD2AP	CD2AP		0.07046
	2.1676	0.264675	tr|F6VNZ9|F6VNZ9_CALJA		CORO1C	CORO1C		0.00679837
	0.162186	0.264953	tr|F7IGI7|F7IGI7_CALJA		EXOC8	EXOC8		0.688357
	1.50983	0.266686	tr|H9KXQ2|H9KXQ2_CALJA;tr|H9KWP1|H9KWP1_CALJA		H9KXQ2	H9KXQ2		0.0309154
	1.12142	0.266966	tr|U3B7B9|U3B7B9_CALJA;tr|U3ER24|U3ER24_CALJA;tr|A0A2R8MYR9|A0A2R8MYR9_CALJA;tr|A0A2R8MK18|A0A2R8MK18_CALJA		CDV3	CDV3		0.0756094
	0.707684	0.267129	tr|U3DGM8|U3DGM8_CALJA;tr|A0A2R8MDU4|A0A2R8MDU4_CALJA;tr|A0A5F4WAR9|A0A5F4WAR9_CALJA		ARHGDIA	ARHGDIA		0.196027
	0.146821	0.267771	tr|F7G7I6|F7G7I6_CALJA;tr|A0A2R8PNJ3|A0A2R8PNJ3_CALJA		PDCL3	PDCL3		0.713148
	1.81683	0.268013	tr|U3ASL6|U3ASL6_CALJA		ATP6V1A	ATP6V1A		0.0152466
	1.30798	0.269545	tr|U3ATV7|U3ATV7_CALJA		GLOD4	GLOD4		0.0492064
	0.80093	0.270242	tr|F7C5F2|F7C5F2_CALJA;tr|A0A2R8M9W5|A0A2R8M9W5_CALJA		AIMP2	AIMP2		0.15815
	0.701827	0.27081	tr|F7IEX4|F7IEX4_CALJA;tr|A0A2R8MBW0|A0A2R8MBW0_CALJA		PAPSS1	PAPSS1		0.198689
	1.30973	0.271307	tr|A0A5F4WHR9|A0A5F4WHR9_CALJA;tr|A0A5F4WLW5|A0A5F4WLW5_CALJA;tr|F7IHH1|F7IHH1_CALJA		ACAA2	ACAA2		0.0490088
	0.135355	0.272685	tr|F7IHT1|F7IHT1_CALJA		MGST3	MGST3		0.732226
	0.895679	0.273184	tr|F7IEB0|F7IEB0_CALJA		RALA	RALA		0.127151
	1.43743	0.274174	tr|F7AQ83|F7AQ83_CALJA;tr|F6WZV7|F6WZV7_CALJA;tr|F7A7M9|F7A7M9_CALJA;tr|A0A5F4WJF1|A0A5F4WJF1_CALJA		F6WZV7	F6WZV7		0.0365235
	1.75362	0.274532	tr|F7IMS8|F7IMS8_CALJA		PGM2	PGM2		0.0176352
	1.69736	0.275825	tr|F6PM88|F6PM88_CALJA		LMAN2	LMAN2		0.0200744
	0.685456	0.276191	tr|F7HLG2|F7HLG2_CALJA;tr|F7GU73|F7GU73_CALJA;tr|F7G771|F7G771_CALJA;tr|F7DWZ4|F7DWZ4_CALJA		RPL34	RPL34		0.206321
	1.24473	0.276744	tr|U3D997|U3D997_CALJA;tr|A0A2R8M5I6|A0A2R8M5I6_CALJA		RCN1	RCN1		0.0569213
	1.00299	0.279245	tr|A0A2R8PJW7|A0A2R8PJW7_CALJA;tr|F6RA80|F6RA80_CALJA		RAB11FIP5	RAB11FIP5		0.0993146
	0.104241	0.27944	tr|U3E2G4|U3E2G4_CALJA		FN3KRP	FN3KRP		0.786609
	1.80311	0.280843	tr|F6YA69|F6YA69_CALJA;tr|F6Z2D2|F6Z2D2_CALJA		GLS	GLS		0.015736
	0.106509	0.282174	tr|A0A5F4WGV9|A0A5F4WGV9_CALJA		THY1	THY1		0.782512
	0.761424	0.282804	tr|A0A2R8MT72|A0A2R8MT72_CALJA;tr|F6UY73|F6UY73_CALJA		SSBP1	SSBP1		0.173211
	1.75283	0.283164	tr|U3BG80|U3BG80_CALJA;tr|F7E2P4|F7E2P4_CALJA;tr|F6QUM6|F6QUM6_CALJA		UGP2	UGP2		0.0176671
	1.48317	0.283583	tr|F7BFW2|F7BFW2_CALJA;tr|F7BFL4|F7BFL4_CALJA;tr|A0A2R8P975|A0A2R8P975_CALJA		PPP1CA	PPP1CA		0.0328722
	0.942072	0.283707	tr|A0A2R8MET6|A0A2R8MET6_CALJA;tr|A0A5F4W277|A0A5F4W277_CALJA;tr|F7FN35|F7FN35_CALJA		PON3	PON3		0.114269
	1.14149	0.284709	tr|F6XZD5|F6XZD5_CALJA		AKR1A1	AKR1A1		0.0721954
	0.521084	0.28483	tr|F7DMA8|F7DMA8_CALJA		HP1BP3	HP1BP3		0.301242
	0.72993	0.285719	tr|F6V3B9|F6V3B9_CALJA;tr|A0A2R8N108|A0A2R8N108_CALJA		PPP1CB	PPP1CB		0.186239
	1.16981	0.28585	tr|F7CFP7|F7CFP7_CALJA;tr|A0A2R8M8U4|A0A2R8M8U4_CALJA		UBE2M	UBE2M		0.0676382
	0.290981	0.286454	tr|F7GTQ4|F7GTQ4_CALJA;tr|F6W692|F6W692_CALJA;tr|F6VAN6|F6VAN6_CALJA		MCTS1	MCTS1		0.511705
	1.54306	0.28682	sp|B0VXH3|ATPO_CALJA		ATP5PO	ATP5PO		0.028638
	1.00112	0.289029	tr|F6W3Y8|F6W3Y8_CALJA;tr|A0A5F4VYA7|A0A5F4VYA7_CALJA;tr|A0A2R8MRK2|A0A2R8MRK2_CALJA;tr|A0A2R8PD42|A0A2R8PD42_CALJA;tr|A0A2R8PBE2|A0A2R8PBE2_CALJA;tr|F7GQQ2|F7GQQ2_CALJA		CALM2	CALM2		0.0997426
	0.991485	0.289108	tr|U3B9Q3|U3B9Q3_CALJA;tr|A0A2R8MFS2|A0A2R8MFS2_CALJA;tr|F7FS98|F7FS98_CALJA		PDXK	PDXK		0.10198
	1.18142	0.289183	tr|F7GKU5|F7GKU5_CALJA;tr|A0A2R8MZN3|A0A2R8MZN3_CALJA;tr|H9KXS8|H9KXS8_CALJA;tr|F7GKU8|F7GKU8_CALJA;tr|A0A2R8MGA0|A0A2R8MGA0_CALJA		NDUFA5	NDUFA5		0.065853
	1.32463	0.289845	tr|F7DVP5|F7DVP5_CALJA;tr|A0A5F4VTA6|A0A5F4VTA6_CALJA		LETM1	LETM1		0.0473555
	0.101194	0.289926	tr|F7ICC4|F7ICC4_CALJA		FIS1	FIS1		0.792148
	0.780923	0.29206	tr|F7I884|F7I884_CALJA;tr|F7IAL4|F7IAL4_CALJA		ACSF2	ACSF2		0.165606
	1.78602	0.292794	tr|U3FNX7|U3FNX7_CALJA;tr|F7IKN1|F7IKN1_CALJA;tr|F7IKJ5|F7IKJ5_CALJA;tr|A0A5F4VUL0|A0A5F4VUL0_CALJA		SEPTIN2	SEPTIN2		0.0163674
	0.522084	0.294094	tr|U3DN95|U3DN95_CALJA;tr|F7HJ07|F7HJ07_CALJA		ENSA	ENSA		0.300549
	1.63369	0.294905	tr|U3E2C3|U3E2C3_CALJA		CKAP4	CKAP4		0.0232438
	0.236121	0.295208	tr|A0A5F4VX77|A0A5F4VX77_CALJA;tr|F7GN38|F7GN38_CALJA;tr|F7G9W8|F7G9W8_CALJA;tr|F6UQW6|F6UQW6_CALJA;tr|F7HX38|F7HX38_CALJA;tr|A0A2R8MB33|A0A2R8MB33_CALJA;tr|A0A2R8PDK5|A0A2R8PDK5_CALJA;tr|F7GT78|F7GT78_CALJA;tr|F7GN44|F7GN44_CALJA;tr|F7GT92|F7GT92_CALJA		OXR1	OXR1		0.580603
	1.02549	0.295264	tr|A0A5K1TYS5|A0A5K1TYS5_CALJA		PITPNA	PITPNA		0.0942997
	1.03593	0.297482	tr|F7HGD5|F7HGD5_CALJA		RNH1	RNH1		0.0920605
	0.493152	0.299275	tr|A0A2R8MGN7|A0A2R8MGN7_CALJA;tr|U3BBR7|U3BBR7_CALJA		MAP1S	MAP1S		0.321254
	0.681029	0.299979	tr|U3CZE1|U3CZE1_CALJA;tr|A0A5F4WKU2|A0A5F4WKU2_CALJA;tr|F7G9A4|F7G9A4_CALJA		GRN	GRN		0.208435
	1.47456	0.300035	tr|F7GZJ6|F7GZJ6_CALJA		SQOR	SQOR		0.0335304
	0.583631	0.300208	tr|U3EWF1|U3EWF1_CALJA;tr|F6XZ20|F6XZ20_CALJA		PPP2CB	PPP2CB		0.260837
	0.954455	0.300889	tr|F6QJ59|F6QJ59_CALJA;tr|A0A2R8MRJ5|A0A2R8MRJ5_CALJA		CRIP2	CRIP2		0.111057
	1.20582	0.301577	tr|F7HGC5|F7HGC5_CALJA;tr|F7IL44|F7IL44_CALJA		BLVRA	BLVRA		0.0622565
	1.76503	0.302847	tr|U3BBS0|U3BBS0_CALJA		GLT25D1	GLT25D1		0.0171778
	1.00827	0.304407	tr|U3FJS7|U3FJS7_CALJA		NEK7	NEK7		0.098114
	1.19692	0.306154	tr|A0A2R8PL46|A0A2R8PL46_CALJA;tr|F7I0E2|F7I0E2_CALJA		TXNDC12	TXNDC12		0.063545
	1.80075	0.30798	tr|U3BCY0|U3BCY0_CALJA;tr|A0A5F4WLK7|A0A5F4WLK7_CALJA		USP5	USP5		0.0158215
	1.79632	0.310207	tr|F7FN81|F7FN81_CALJA;tr|F7IJ34|F7IJ34_CALJA;tr|A0A5F4VZI9|A0A5F4VZI9_CALJA		EIF4A2	EIF4A2		0.0159837
	0.427884	0.313984	tr|U3EF63|U3EF63_CALJA		CCBL2	CCBL2		0.37335
	1.68009	0.315683	tr|F7I4N1|F7I4N1_CALJA;tr|F7I4L8|F7I4L8_CALJA		ATP5F1C	ATP5F1C		0.0208884
	0.773301	0.315938	tr|F7IRG6|F7IRG6_CALJA;tr|A0A5F4WN65|A0A5F4WN65_CALJA		NUTF2	NUTF2		0.168538
	1.26566	0.31672	tr|U3ELS9|U3ELS9_CALJA;tr|U3EBA3|U3EBA3_CALJA		TPM3	TPM3		0.0542423
	0.745493	0.317312	tr|F7GDG5|F7GDG5_CALJA;tr|A0A2R8MRC7|A0A2R8MRC7_CALJA;tr|F7GDJ6|F7GDJ6_CALJA;tr|A0A2R8M616|A0A2R8M616_CALJA		PDIA6	PDIA6		0.179683
	1.05326	0.317449	tr|F7EEA2|F7EEA2_CALJA;tr|A0A2R8M386|A0A2R8M386_CALJA		LANCL1	LANCL1		0.088459
	1.33417	0.317786	tr|F7IT70|F7IT70_CALJA;tr|A0A5F4VXJ7|A0A5F4VXJ7_CALJA		PDIA5	PDIA5		0.0463267
	0.151976	0.318463	tr|A0A5F4VV82|A0A5F4VV82_CALJA;tr|A0A5F4VUT4|A0A5F4VUT4_CALJA;tr|A0A5F4WLL7|A0A5F4WLL7_CALJA;tr|F7IEQ8|F7IEQ8_CALJA		STX4	STX4		0.704733
	0.76126	0.327378	tr|F6QG08|F6QG08_CALJA;tr|F6QGL4|F6QGL4_CALJA;tr|F6SAN6|F6SAN6_CALJA		F6QGL4	F6QGL4		0.173277
	0.860338	0.328128	tr|A0A2R8P7A0|A0A2R8P7A0_CALJA;tr|A0A5F4WM09|A0A5F4WM09_CALJA;tr|A0A5F4W0D5|A0A5F4W0D5_CALJA		A0A5F4WM09		unchar	0.137931
	0.679567	0.32934	tr|F7HQH0|F7HQH0_CALJA;tr|A0A2R8MA38|A0A2R8MA38_CALJA;tr|F7GQU9|F7GQU9_CALJA		UQCRB	UQCRB		0.209138
	0.375167	0.33046	tr|A0A5F4W552|A0A5F4W552_CALJA		ABRAXAS2	ABRAXAS2		0.421534
	1.39814	0.334095	tr|U3ERR5|U3ERR5_CALJA		GRPEL1	GRPEL1		0.0399818
	1.26475	0.337132	tr|A0A5F4VT12|A0A5F4VT12_CALJA;tr|A0A5K1V7I2|A0A5K1V7I2_CALJA		NOP56	NOP56		0.0543558
	0.90131	0.337702	tr|F7GS26|F7GS26_CALJA;tr|F7DEZ3|F7DEZ3_CALJA;tr|A0A5F4W224|A0A5F4W224_CALJA;tr|A0A5F4VYW6|A0A5F4VYW6_CALJA;tr|A0A5F4W4J0|A0A5F4W4J0_CALJA		PPP2R5E	PPP2R5E		0.125513
	0.875059	0.339074	tr|A0A5F4W0Y0|A0A5F4W0Y0_CALJA;tr|F7DW82|F7DW82_CALJA;tr|F7DW65|F7DW65_CALJA;tr|A0A5F4WDA5|A0A5F4WDA5_CALJA		MAP7D1	MAP7D1		0.133334
	1.17357	0.339208	tr|F7ECA3|F7ECA3_CALJA		RRAS	RRAS		0.0670543
	0.779513	0.339313	tr|F7IQR6|F7IQR6_CALJA;tr|A0A2R8NAC5|A0A2R8NAC5_CALJA		GRB2	GRB2		0.166145
	1.33021	0.340029	tr|F7H547|F7H547_CALJA;tr|A0A2R8PDF1|A0A2R8PDF1_CALJA;tr|A0A2R8MPI2|A0A2R8MPI2_CALJA;tr|F7H569|F7H569_CALJA;tr|F7H553|F7H553_CALJA;tr|A0A5F4VTR3|A0A5F4VTR3_CALJA		SEPTIN11	SEPTIN11		0.0467507
	1.59167	0.342271	tr|U3FIF9|U3FIF9_CALJA;tr|A0A5F4W7V5|A0A5F4W7V5_CALJA;tr|U3BPP6|U3BPP6_CALJA;tr|A0A5F4WCW6|A0A5F4WCW6_CALJA;tr|F7IJD3|F7IJD3_CALJA		GSTK1	GSTK1		0.0256052
	1.40244	0.34471	tr|A0A2R8ND44|A0A2R8ND44_CALJA		PGRMC2	PGRMC2		0.0395881
	1.58893	0.346015	tr|F7II04|F7II04_CALJA		GLO1	GLO1		0.0257676
	0.389303	0.346136	tr|U3C5I2|U3C5I2_CALJA;tr|F7IIV7|F7IIV7_CALJA		TMEM214	TMEM214		0.408035
	1.45228	0.350078	tr|U3FI48|U3FI48_CALJA		FAHD2A	FAHD2A		0.0352957
	1.09126	0.350489	tr|F7I687|F7I687_CALJA;tr|A0A5F4VW50|A0A5F4VW50_CALJA		CYB5R1	CYB5R1		0.081047
	1.27187	0.35077	tr|F7I1S7|F7I1S7_CALJA		RTCB	RTCB		0.0534725
	1.50139	0.352181	tr|F6XCY6|F6XCY6_CALJA		F6XCY6	F6XCY6		0.0315217
	1.49728	0.353151	tr|U3CZZ0|U3CZZ0_CALJA		DLAT	DLAT		0.0318216
	1.06646	0.353533	tr|F7IQ56|F7IQ56_CALJA;tr|F7IQ82|F7IQ82_CALJA		DHRS7	DHRS7		0.0858099
	1.07593	0.353548	tr|A0A5F4W0I4|A0A5F4W0I4_CALJA;tr|A0A2R8M9G1|A0A2R8M9G1_CALJA;tr|F7HU31|F7HU31_CALJA;tr|A0A5F4VTZ3|A0A5F4VTZ3_CALJA;tr|F7E1A3|F7E1A3_CALJA;tr|A0A2R8MEB6|A0A2R8MEB6_CALJA;tr|A0A5F4VY21|A0A5F4VY21_CALJA		HIBCH	HIBCH		0.0839589
	0.689992	0.353671	tr|F7DG68|F7DG68_CALJA;tr|A0A5F4WKG6|A0A5F4WKG6_CALJA;tr|A0A5F4W6V5|A0A5F4W6V5_CALJA		HDDC2	HDDC2		0.204177
	0.538494	0.355633	tr|A0A2R8MVB5|A0A2R8MVB5_CALJA		MAP4	MAP4		0.289405
	1.27995	0.357301	tr|U3EM28|U3EM28_CALJA;tr|F7GPP2|F7GPP2_CALJA;tr|A0A2R8MKE8|A0A2R8MKE8_CALJA;tr|A0A2R8MEV2|A0A2R8MEV2_CALJA;tr|A0A2R8PI70|A0A2R8PI70_CALJA;tr|A0A2R8N5C1|A0A2R8N5C1_CALJA		CSTB	CSTB		0.0524862
	0.721002	0.358089	tr|A0A2R8PLW2|A0A2R8PLW2_CALJA;tr|U3FE03|U3FE03_CALJA		PPP1R9B	PPP1R9B		0.190107
	0.957545	0.36289	tr|A0A5F4WBT1|A0A5F4WBT1_CALJA;tr|F7BKJ4|F7BKJ4_CALJA;tr|F7H8I1|F7H8I1_CALJA;tr|A0A5F4WDC6|A0A5F4WDC6_CALJA		AP1B1	AP1B1		0.110269
	1.18241	0.363124	tr|F7HFQ2|F7HFQ2_CALJA;tr|A0A2R8MYB4|A0A2R8MYB4_CALJA;tr|A0A2R8M5L3|A0A2R8M5L3_CALJA;tr|A0A2R8M9U7|A0A2R8M9U7_CALJA;tr|F7HAJ9|F7HAJ9_CALJA;tr|A0A2R8MZX9|A0A2R8MZX9_CALJA		FDXR	FDXR		0.0657035
	0.873006	0.363404	tr|F6QUE9|F6QUE9_CALJA;tr|A0A2R8MC54|A0A2R8MC54_CALJA		CAPZA1	CAPZA1		0.133966
	0.447989	0.363995	tr|F6T667|F6T667_CALJA;tr|A0A2R8PMK0|A0A2R8PMK0_CALJA		FECH	FECH		0.35646
	0.394932	0.367693	tr|F6ZFQ3|F6ZFQ3_CALJA		PPP1R2	PPP1R2		0.40278
	1.18782	0.371246	tr|A0A2R8P242|A0A2R8P242_CALJA;tr|F7HQV8|F7HQV8_CALJA;tr|F7I816|F7I816_CALJA;tr|A0A2R8MIF7|A0A2R8MIF7_CALJA;tr|F7GK99|F7GK99_CALJA		FTH1	FTH1		0.0648899
	0.293388	0.372318	tr|U3FI55|U3FI55_CALJA		UBLCP1	UBLCP1		0.508876
	0.727018	0.376632	tr|F6ZTB2|F6ZTB2_CALJA;tr|A0A2R8MZB6|A0A2R8MZB6_CALJA;tr|U3CMC3|U3CMC3_CALJA		EIF2B3	EIF2B3		0.187492
[truncated: 132 more rows]

## Sheet: Welchs_pairedTtest
Welch's T-test p-value	Welch's T-test q-value	log2FoldChange	Uniprot accession	Gene name	Regulation
0.00149128	0.00491803	-5.54185	F6VUA7	PDGFRA	Down in BLEO
0.00784397	0.0334909	-4.08776	F7HD57	HMGB2	Down in BLEO
0.00298636	0.0198476	-2.97222	U3B1Q3	HN1	Down in BLEO		On this sheet: Stringent Welchs´s paired T-test statistics showing 255 significant hits
0.011106	0.0398382	-2.5865	F7HZN0	RPL22L1	Down in BLEO
0.00839034	0.0368634	-2.53265	F7HW62	APLP2	Down in BLEO
0.0337865	0.0470975	-2.51526	A0A5F4VXV8	CEMIP	Down in BLEO
0.000947817	0	-2.50925	F7GPR6	DUT	Down in BLEO
0.00113919	0.00576923	-2.37611	A0A2R8MRE4	THBS2	Down in BLEO
0.031382	0.0446148	-2.31867	U3CWY2	PCNA	Down in BLEO
0.0291711	0.0436217	-2.26117	F7DRQ0	PSMB7	Down in BLEO
0.0122862	0.0362408	-2.24878	U3BIV6	TBC1D15	Down in BLEO
0.00277638	0.014268	-2.18815	F7I1M9	TMEM59	Down in BLEO
0.0020852	0.0128205	-2.11906	F7HVJ1	APOB	Down in BLEO
0.00125225	0.00535714	-2.11354	A0A5F4W281	EPS8	Down in BLEO
7.94104e-05	0	-2.09612	F7DD39	CALB2	Down in BLEO
0.00238434	0.016093	-2.0716	U3DF36	STMN1	Down in BLEO
0.0192148	0.035509	-2.03623	F7H008	RBPJ	Down in BLEO
0.0297364	0.0442381	-2.01386	F7HLR6	PLPP3	Down in BLEO
0.0322896	0.0468529	-2.01317	U3C0S2	SAE1	Down in BLEO
0.0153869	0.0366127	-1.90169	A0A2R8P1W5	DNM1	Down in BLEO
0.0209596	0.034466	-1.83476	U3F5Z7	S100A4	Down in BLEO
0.021039	0.0343826	-1.73298	F7IE22	DHFR2	Down in BLEO
0.00977822	0.0390317	-1.69722	A0A5K1UG70	IGFBP3	Down in BLEO
0.000796594	0	-1.67115	A0A2R8MMC4	TGFBR2	Down in BLEO
0.0305979	0.0455659	-1.6662	A0A2R8MU30	FTO	Down in BLEO
0.000791431	0	-1.66333	F7AZQ2	DDR2	Down in BLEO
0.0359186	0.0475298	-1.65312	A0A2R8N1J4	FLYWCH2	Down in BLEO
0.00473245	0.0178808	-1.62643	A0A2R8MBZ9	CGNL1	Down in BLEO
0.0109471	0.0390222	-1.61019	F7ISP5	NES	Down in BLEO
0.000351622	0	-1.51352	F7I990	GNG5	Down in BLEO
0.032623	0.0472381	-1.50862	F6SLC1	SGCE	Down in BLEO
0.00146023	0.005	-1.48242	F6YKA0	ASPH	Down in BLEO
1.93721e-05	0	-1.46311	U3DEM8	SLC38A2	Down in BLEO
0.0325849	0.0473248	-1.46289	F6YZF0	AXL	Down in BLEO
0.0303006	0.045783	-1.42081	F7G835	DNA2	Down in BLEO
0.00457224	0.0184932	-1.40715	F7IBX9	HTRA1	Down in BLEO
0.000235328	0	-1.39262	U3DA24	ALDH1A3	Down in BLEO
0.00593242	0.0239563	-1.37014	F7EZK9	NUP214	Down in BLEO
0.00376173	0.0212598	-1.36071	F7I5C2	SERPINE1	Down in BLEO
0.0208997	0.0345499	-1.34962	U3FBV0	PCDHGC3	Down in BLEO
0.00375341	0.0214286	-1.34822	A0A2R8MNC6	CCN2	Down in BLEO
0.035396	0.0468602	-1.34805	F7EKR1	LRP10	Down in BLEO
0.00288307	0.0178586	-1.33949	F7E059	NUP133	Down in BLEO
0.0390426	0.0496757	-1.31855	F7IIX8	RCC2	Down in BLEO
0.00217183	0.0125	-1.3184	F6PIC8	SLC1A5	Down in BLEO
0.023963	0.0362774	-1.31773	A0A5K1UN95	JAK1	Down in BLEO
0.0123578	0.03612	-1.28039	F7E372	SMURF2	Down in BLEO
0.000475269	0	-1.24079	A0A5F4W0Z2	LOC100414342	Down in BLEO
0.01452	0.0378149	-1.19542	F7H0M8	GATAD2B	Down in BLEO
0.0140235	0.0381728	-1.1784	F7IJJ8	PAM	Down in BLEO
0.00598453	0.0238261	-1.17697	A0A2R8NC86	HMGN1	Down in BLEO
0.0111222	0.0396923	-1.16536	A0A2R8MWW1	KPNA1	Down in BLEO
0.000384125	0	-1.16139	U3CVC5	LRP1	Down in BLEO
0.00277601	0.0144167	-1.15775	U3C3X3	VAC14	Down in BLEO
8.24887e-06	0	-1.06881	F7HXF0	GLG1	Down in BLEO
0.00614438	0.0263958	-1.06797	A0A5F4WMH7	RBP4	Down in BLEO
0.0193628	0.0352386	-1.05904	F6U6L9	HMOX1	Down in BLEO
0.00920516	0.0373169	-1.04881	A0A5F4WCI6	VASN	Down in BLEO
0.0156537	0.0359886	-1.03568	U3CM30	HIST1H2BF	Down in BLEO
0.011326	0.0389784	-1.034	U3EWW9	SDCBP	Down in BLEO
0.00370461	0.0221311	-1.02734	F7I1R4	CCN1	Down in BLEO
0.00668451	0.0250891	-1.02367	U3DDZ5	APP	Down in BLEO
0.0122759	0.0363624	-1.01697	F7GX74	NPM1	Down in BLEO
0.0297023	0.0444143	-0.996873	A0A5K1UVG9	YIPF3	Down in BLEO
0.00179447	0.00919403	-0.953948	F6YH42	MTHFD1	Down in BLEO
0.0106698	0.0382772	-0.947582	U3DDE9	NUDT5	Down in BLEO
0.0136486	0.0379497	-0.933519	A0A2R8MLG1	RB1	Down in BLEO
0.00112604	0.00588235	-0.920845	A0A2R8MQN3	SPARC	Down in BLEO
0.00587206	0.024221	-0.889234	U3DVF2	PHGDH	Down in BLEO
0.000123622	0	-0.873384	F6QQU4	SF3A1	Down in BLEO
0.00291296	0.017505	-0.865601	A0A2R8MRJ0	CAD	Down in BLEO
0.0104614	0.0373992	-0.84177	A0A2R8PEZ4	MXRA8	Down in BLEO
0.00888851	0.0384237	-0.837876	F6UBE6	HMGB1	Down in BLEO
0.00523993	0.0232147	-0.837554	A0A2R8MM62	SPTLC1	Down in BLEO
0.0389846	0.0497597	-0.825755	A0A2R8MFI0	H1-5	Down in BLEO
0.0124345	0.0368742	-0.823693	A0A2R8MZ89	CRIM1	Down in BLEO
0.025274	0.0388783	-0.823277	U3E7P5	SNRPB	Down in BLEO
0.00436351	0.0191489	-0.803806	F7GWN2	SEMA3C	Down in BLEO
0.00108586	0	-0.794713	F7AQE6	ADAM9	Down in BLEO
0.00272025	0.0147234	-0.790622	F7ID06	NCAM1	Down in BLEO
7.76386e-05	0	-0.783758	U3EXA4	PA2G4	Down in BLEO
0.0367956	0.04825	-0.777764	F7CGR6	GOLIM4	Down in BLEO
0.00296152	0.017	-0.77681	F6Z0T6	RPL9	Down in BLEO
0.0161415	0.0363249	-0.77618	F7I3P2	NPR3	Down in BLEO
0.0206968	0.0339462	-0.766034	U3D8G0	SNRPA	Down in BLEO
0.000930448	0	-0.765355	F7IND9	GDA	Down in BLEO
0.00306355	0.0218716	-0.764837	A0A5F4WD55	EFHD2	Down in BLEO
0.0211814	0.0342995	-0.75915	A0A5K1TZM7	SSRP1	Down in BLEO
0.0292677	0.0434469	-0.75687	F7EH81	LMNB1	Down in BLEO
0.0148275	0.0377024	-0.752076	F6VRH4	SRSF7	Down in BLEO
0.0104722	0.037117	-0.72081	U3CKT0	HNRNPK	Down in BLEO
0.00110255	0	-0.708456	F7I2N9	EPS15	Down in BLEO
0.000679791	0	-0.707129	F7IFC4	PSIP1	Down in BLEO
0.0132447	0.0365879	-0.70477	F7I615	SERPINE2	Down in BLEO
0.0353183	0.0469433	-0.700991	F6YNR4	TMPO	Down in BLEO
0.0334993	0.0473539	-0.697828	F7I3J2	CTBP2	Down in BLEO
0.00149525	0.00483871	-0.69489	F7HS69	RPL35A	Down in BLEO
0.0024409	0.0157273	-0.689124	F7F437	NUDC	Down in BLEO
0.000188855	0	-0.679342	F7C395	SPATS2L	Down in BLEO
0.0171353	0.0351436	-0.671525	F7EEX7	SERBP1	Down in BLEO
0.00618475	0.0261237	-0.666579	F6S739	COL1A1	Down in BLEO
0.024651	0.0379691	-0.660934	A0A5F4W937	H3C1	Down in BLEO
0.0020408	0.0133333	-0.660362	F7IBK7	TCEA1	Down in BLEO
0.00407274	0.02	-0.659421	F7F996	MAT2A	Down in BLEO
0.000452532	0	-0.658392	F7BDD3	IGF2R	Down in BLEO
0.0343567	0.0467599	-0.656154	F6Y6J2	RPS7	Down in BLEO
0.00925926	0.0368618	-0.648455	F7I3Z4	ASNA1	Down in BLEO
0.029191	0.0435341	-0.64785	U3FM85	HPRT1	Down in BLEO
0.0323463	0.0467658	-0.644204	F7H4W0	VWA2	Down in BLEO
0.0137491	0.0377125	-0.638152	U3D399	SF3B2	Down in BLEO
0.00873221	0.037431	-0.634257	F6WMG5	CLTA	Down in BLEO
0.0409324	0.0499603	-0.633055	F7B212	CCAR1	Down in BLEO
0.000252012	0	-0.62957	F7IHU1	ACSL1	Down in BLEO
0.0061577	0.0262591	-0.618229	A0A2R8MFF3	RPS25	Down in BLEO
0.00795134	0.0347692	-0.61566	A0A2R8MS18	FAM3C	Down in BLEO
0.0104385	0.0376858	-0.60887	A0A2R8MDG2	EIF4B	Down in BLEO
0.0282183	0.0438115	-0.604821	U3DY16	BZW2	Down in BLEO
0.0237275	0.0368545	0.609948	F7H340	PARK7	Up in BLEO
0.0308103	0.0451286	0.613624	F7ECV5	C2CD5	Up in BLEO
0.0176113	0.0363209	0.618007	F6PX72	PDLIM5	Up in BLEO
0.00371017	0.0219512	0.623868	F7GY08	VDAC3	Up in BLEO
0.0174251	0.0364182	0.62573	F7I6J2	NAXE	Up in BLEO
0.00343702	0.0230769	0.628225	A0A2R8N3I0	GDI1	Up in BLEO
0.0142152	0.0385046	0.629115	F6PW96	AK1	Up in BLEO
0.00180268	0.00905882	0.630142	F7I8Q1	ALDOC	Up in BLEO
0.02373	0.036771	0.635517	A0A5F4WLQ3	GBA	Up in BLEO
0.0171867	0.0349542	0.639953	F7H7Y6	SLC25A4	Up in BLEO
0.00220274	0.0170864	0.640227	U3DRU9	CMPK1	Up in BLEO
0.0305322	0.0452476	0.646899	F6WVT2	FSTL1	Up in BLEO
0.0140799	0.0389785	0.652956	F7H1Q8	SFXN3	Up in BLEO
0.0199607	0.0344516	0.654087	U3FM57	TUBB	Up in BLEO
0.00549872	0.0244551	0.654848	F6PJT9	NPTN	Up in BLEO
0.00572574	0.0230734	0.655214	F7IKR2	ENAH	Up in BLEO
0.032564	0.0475867	0.658082	F6TZL9	MYO6	Up in BLEO
0.00823044	0.0341511	0.661828	F7AGU5	ALDH4A1	Up in BLEO
0.0180794	0.0367302	0.667357	U3BB47	PAWR	Up in BLEO
0.0238296	0.0366878	0.670208	F7INK6	NPC1	Up in BLEO
0.0115798	0.0380211	0.671627	U3EIZ5	CMAS	Up in BLEO
0.000187724	0	0.673544	F7HLW5	PEBP1	Up in BLEO
0.0119761	0.0373655	0.678516	F7CL28	IKBIP	Up in BLEO
0.0034032	0.0234783	0.685194	F7GSF5	PGK1	Up in BLEO
0.0106748	0.0381343	0.685486	F7I0W8	LOC100409006	Up in BLEO
0.000581708	0	0.687342	F7BWS5	TPI1	Up in BLEO
0.0213064	0.0341346	0.687564	F7HYN0	MAP1A	Up in BLEO
0.00888329	0.0385872	0.6888	U3FIY1	TAX1BP3	Up in BLEO
0.00226541	0.0166747	0.694527	F7C9F2	ERP29	Up in BLEO
0.0163236	0.0361226	0.701497	U3CZ52	PLD3	Up in BLEO
0.000634953	0	0.711708	F7GR41	TXNDC17	Up in BLEO
0.00114802	0.00566038	0.714991	U3FIN1	FBLIM1	Up in BLEO
0.0247908	0.0378022	0.724202	F7I551	PIP4P1	Up in BLEO
0.0143703	0.038042	0.724824	F7I2I3	HSPB1	Up in BLEO
0.00994913	0.0379768	0.737455	F7IFD2	EML2	Up in BLEO
0.00911637	0.0377833	0.744154	A0A5F4W5N2	GAA	Up in BLEO
0.00672228	0.0248431	0.749877	U3CL74	NANS	Up in BLEO
0.00939969	0.0367126	0.755051	F7I4J0	LACTB2	Up in BLEO
0.000843527	0	0.758599	F7GNT1	ACTN1	Up in BLEO
0.00184818	0.00867606	0.759085	F7GSV8	ATP5MG	Up in BLEO
0.00446934	0.0188811	0.76457	F7IPW8	HSPA4L	Up in BLEO
0.00292623	0.017165	0.766474	F7GT42	PDLIM7	Up in BLEO
0.0171797	0.0350486	0.773591	F7FQW6	TUBB2A	Up in BLEO
0.000413634	0	0.775167	F7I2M8	VDAC2	Up in BLEO
0.0155616	0.036298	0.78429	A0A2R8M4M8	MYDGF	Up in BLEO
0.0307613	0.0452154	0.796796	U3FPG2	CRABP2	Up in BLEO
0.0194982	0.0350606	0.801222	F7IS17	CNN3	Up in BLEO
0.00532248	0.0229333	0.805147	A0A5F4VZX4	LMOD1	Up in BLEO
0.0259344	0.0389379	0.80611	U3BEP4	NEXN	Up in BLEO
0.00989296	0.0382724	0.807285	F7DR70	HSPA12A	Up in BLEO
0.00830203	0.0356991	0.81076	F7ENU7	GNS	Up in BLEO
0.00568276	0.0232045	0.816735	F7FGI3	S100A10	Up in BLEO
0.0265973	0.0411695	0.820738	F7IA22	PPIC	Up in BLEO
0.00290914	0.01768	0.823482	A0A2R8MF18	IKBIP	Up in BLEO
0.0155347	0.0364023	0.832271	F7HH31	PHPT1	Up in BLEO
0.00431969	0.0194245	0.833819	A0A2R8MRE1	FLNA	Up in BLEO
0.00520344	0.023358	0.835614	F7IFM9	BPGM	Up in BLEO
0.00102015	0	0.840693	F7EWM6	HSD17B14	Up in BLEO
0.00129616	0.00526316	0.882766	F7I1Q9	TAGLN	Up in BLEO
0.010453	0.037542	0.887126	F7IG85	MYO1D	Up in BLEO
0.0140037	0.038291	0.88954	A0A2R8PJD0	ASAH1	Up in BLEO
0.0196923	0.034797	0.894433	F6WK60	TGFB1I1	Up in BLEO
0.0255174	0.0384602	0.895307	U3EZU5	CES1	Up in BLEO
0.00169721	0.00933333	0.895374	U3CP12	CYGB	Up in BLEO
0.036237	0.0473636	0.897394	U3B6T9	PRUNE	Up in BLEO
0.00200174	0.0135135	0.902424	F7DNK1	YWHAG	Up in BLEO
0.00320985	0.0210973	0.925816	A0A5F4W9K1	PSAP	Up in BLEO
0.0124386	0.0367525	0.93019	A0A5F4WCD6	unchar	Up in BLEO
0.0095519	0.0364177	0.934347	B0KWQ6	PDLIM4	Up in BLEO
0.0302612	0.0458735	0.948821	F7AMY7	STIM1	Up in BLEO
0.00468117	0.0181208	0.95242	F6TUB8	ALAD	Up in BLEO
0.0166045	0.0356264	0.95258	F7GVW5	SNX9	Up in BLEO
0.00770677	0.0325714	0.959853	F6UCB8	CST3	Up in BLEO
0.0111814	0.0394036	0.965562	U3BU97	BAX	Up in BLEO
0.00390527	0.0206107	0.986194	F7GVV1	SH3BGRL	Up in BLEO
0.00319106	0.0212857	0.988326	F7AZD9	RNPEP	Up in BLEO
0.0151533	0.0372588	1.02715	F7I3N3	PLBD2	Up in BLEO
0.0263084	0.0393617	1.02716	F7HR98	EFEMP1	Up in BLEO
0.00880131	0.0371111	1.0338	A0A2R8M5R0	GYG1	Up in BLEO
0.000458367	0	1.03578	A0A2R8P5E7	unchar	Up in BLEO
0.0179648	0.0368276	1.0366	U3F822	HEXA	Up in BLEO
0.000581232	0	1.04091	U3BYK3	HSPA2	Up in BLEO
0.0117503	0.0377561	1.04831	F7GK69	RCN2	Up in BLEO
0.00369819	0.022314	1.04901	F7HX33	NPC2	Up in BLEO
0.0110316	0.0388782	1.05677	U3APL7	CARKD	Up in BLEO
0.00182627	0.0088	1.05869	F7IBZ7	SYNPO2	Up in BLEO
0.00195819	0.0138889	1.06206	A0A5F4WEJ6	CTSD	Up in BLEO
0.024141	0.0375357	1.0724	F7IRT7	ISOC2	Up in BLEO
0.032631	0.0471517	1.09105	F6V047	ASS1	Up in BLEO
0.00618848	0.0259897	1.09719	F6UPP8	AGA	Up in BLEO
0.00605093	0.0254973	1.09827	F6QIG8	ITGB3	Up in BLEO
0.0165236	0.0358232	1.10442	A0A2R8MQY5	SPR	Up in BLEO
0.00249939	0.0153778	1.14927	A0A2R8MN94	DPYSL3	Up in BLEO
0.00227083	0.0164762	1.15617	F7IQ41	GUSB	Up in BLEO
0.00606405	0.0253617	1.17161	F7IR06	CPQ	Up in BLEO
0.00502141	0.019519	1.17645	F7IKP8	PDLIM3	Up in BLEO
0.0193051	0.0353282	1.22608	F7HTQ3	CALD1	Up in BLEO
0.0188827	0.0356	1.24021	F6YS84	TPM1	Up in BLEO
0.0306413	0.0454778	1.24043	F6SLT2	PTGR2	Up in BLEO
0.0363467	0.0471165	1.24822	F6QHZ9	EOGT	Up in BLEO
0.00489398	0.0174194	1.25808	A0A5K1UB43	STOM	Up in BLEO
0.0150406	0.0373687	1.28596	F7HPF3	FHL2	Up in BLEO
0.00740213	0.026486	1.28612	F7HFZ7	GLRX	Up in BLEO
0.0389288	0.0498441	1.29584	F7IDR2	IVD	Up in BLEO
0.0139535	0.0385296	1.3124	F7IS02	PALLD	Up in BLEO
0.0143164	0.0382719	1.32723	F6Y9T0	TPM1	Up in BLEO
0.00247094	0.0155506	1.33258	A0A2R8ND35	GALNS	Up in BLEO
0.0124656	0.0366316	1.33534	U3CIU0	HEXB	Up in BLEO
0.0287572	0.044065	1.35207	A0A5F4W7F8	HINT2	Up in BLEO
0.0107159	0.0379926	1.36262	F6YTM6	CNN1	Up in BLEO
0.00657884	0.025596	1.3641	F7FK05	NIT1	Up in BLEO
0.0129507	0.0361558	1.40114	A0A2R8M559	unchar	Up in BLEO
0.00610118	0.0250947	1.41488	F7FFS2	PRCP	Up in BLEO
0.0381494	0.0491009	1.43371	F6YSP6	DGKA	Up in BLEO
0.0227232	0.0368426	1.43698	F7FJ11	PTGR1	Up in BLEO
0.00529591	0.0230732	1.44972	F7G1I6	FTL	Up in BLEO
0.000416967	0	1.47288	A0A5F4W5V5	PGM5	Up in BLEO
0.019733	0.0346234	1.50323	F7I9C3	MYH10	Up in BLEO
0.00611811	0.0249634	1.51114	F7HZM3	FUCA1	Up in BLEO
0.00716848	0.0252019	1.56435	F7EFW5	DPP7	Up in BLEO
0.00691583	0.0243654	1.56982	A0A5F4WDU7	TPP1	Up in BLEO
0.00117555	0.00555556	1.58132	F7E3K2	GLB1	Up in BLEO
0.028351	0.0436327	1.64362	U3FEV3	GBAS	Up in BLEO
0.0167594	0.0354317	1.64897	F6ZJ54	COL8A1	Up in BLEO
0.00989229	0.0384219	1.6831	F6RFH0	unchar	Up in BLEO
0.0262036	0.0388547	1.6893	F7IQ67	CKB	Up in BLEO
0.0117848	0.037625	1.71177	U3EY64	TPM4	Up in BLEO
0.000446116	0	1.74576	F6QGW2	CSRP1	Up in BLEO
0.0248156	0.0377193	1.78929	F7C8G1	SMTN	Up in BLEO
0.0121673	0.0368571	1.88064	F7IH64	ACTA2	Up in BLEO
0.030563	0.0456544	1.91525	A0A5F4W3M8	C1orf198	Up in BLEO
0.0238531	0.036605	2.10149	F7I7E6	unchar	Up in BLEO
0.00134663	0.00517241	2.21186	Q8HXP0	SOD2	Up in BLEO
0.0196675	0.0348844	2.22776	F7AR09	ITGA1	Up in BLEO
0.00306319	0.0220741	2.25471	A0A2R8P216	NCEH1	Up in BLEO
0.0167873	0.0353351	2.2553	F6ZSG9	TPM1	Up in BLEO
0.00580977	0.0244916	3.23235	A0A2R8P261	CRYAB	Up in BLEO
0.0325695	0.0474991	3.36729	F6S7T1	LOC108590303	Up in BLEO
